# Supplementary material for: 4-Nitro-N-phthalyl-l-tryptophan
Source: Acta Crystallogr Sect E Struct Rep Online. 2011 Jul 23;67(Pt 8):o2116. doi: 10.1107/S1600536811029138 (PMC3213557; doi:10.1107/S1600536811029138)
Supplement: Supplementary file 1 [file e-67-o2116-sup1.cif]

##############################################################################
#                                                                            #
# This CIF contains the data in a paper accepted for publication in          #
# Acta Crystallographica Section E. It conforms to the requirements of       #
# Notes for Authors for Acta Crystallographica Section E, and has been       #
# peer reviewed under the auspices of the IUCr Commission on Journals.       #
#                                                                            #
# Full details of the Crystallographic Information File format               #
# are given in the paper "The Crystallographic Information File (CIF):       #
# a New Standard Archive File for Crystallography" by S. R. Hall, F. H.      #
# Allen and I. D. Brown [Acta Cryst. (1991), A47, 655-685].                  #
#                                                                            #
# The current version of the core CIF dictionary is obtainable from          #
# ftp://ftp.iucr.org/pub/cif_core.dic.                                       #
#                                                                            #
# Software is freely available for graphical display of the structure(s)     #
# in this CIF. For information consult the CIF software page                 #
# http://www.iucr.org/resources/cif/software.                                #
#                                                                            #
# This file may be used for bona fide research purposes within the           #
# scientific community so long as proper attribution is given to the journal # 
# article from which it was obtained.                                        #
#                                                                            #
##############################################################################
data_I
_audit_creation_method     SHELXL-97
_chemical_name_systematic
;
(2<i>R</i>)-3-(1<i>H</i>-indol-3-yl)-2-(4-nitro-1,3-dioxoisoindolin-
2-yl)propanoic acid
;
_chemical_name_common     'IB07'
_chemical_formula_moiety     'C19 H13 N3 O6'
_chemical_formula_sum     'C19 H13 N3 O6'
_chemical_formula_iupac     'C19 H13 N3 O6'
_chemical_formula_weight     379.33
_chemical_melting_point     ?
_symmetry_cell_setting     monoclinic
_symmetry_space_group_name_H-M     'P 21'
_symmetry_space_group_name_Hall     'P 2yb'
loop_
    _symmetry_equiv_pos_as_xyz
    'x, y, z'
    '-x, y+1/2, -z'
_cell_length_a     7.0569(3)
_cell_length_b     15.5302(8)
_cell_length_c     7.6947(4)
_cell_angle_alpha     90.00
_cell_angle_beta     95.415(4)
_cell_angle_gamma     90.00
_cell_volume     839.54(7)
_cell_formula_units_Z     2
_cell_measurement_reflns_used     4268
_cell_measurement_theta_min     2.8430
_cell_measurement_theta_max     67.8917
_cell_measurement_temperature     293(2)
_cell_special_details     ?
_exptl_crystal_description     'prism'
_exptl_crystal_colour     'yellow'
_exptl_crystal_size_max     0.22
_exptl_crystal_size_mid     0.10
_exptl_crystal_size_min     0.03
_exptl_crystal_density_diffrn     1.501
_exptl_crystal_density_meas     ?
_exptl_crystal_density_method     'not measured'
_exptl_crystal_F_000     392
_exptl_absorpt_coefficient_mu     0.967
_exptl_absorpt_correction_type     multi-scan
_exptl_absorpt_process_details     '(CrysAlis PRO; Oxford Diffraction, 2009)'
_exptl_absorpt_correction_T_min     0.8154
_exptl_absorpt_correction_T_max     0.9716
_exptl_special_details     ?
_diffrn_ambient_temperature     293(2)
_diffrn_radiation_type     CuK\a
_diffrn_radiation_wavelength     1.54184
_diffrn_radiation_source     'fine-focus sealed tube'
_diffrn_radiation_monochromator     graphite
_diffrn_measurement_device_type
                                 'Oxford Diffraction Xcalibur Ruby Gemini ultra'
_diffrn_measurement_method     \w
_diffrn_detector_area_resol_mean     10.3712
_diffrn_reflns_number     9007
_diffrn_reflns_av_R_equivalents     0.0288
_diffrn_reflns_av_sigmaI/netI     0.0212
_diffrn_reflns_theta_min     5.70
_diffrn_reflns_theta_max     68.01
_diffrn_reflns_theta_full     68.01
_diffrn_measured_fraction_theta_max     0.992
_diffrn_measured_fraction_theta_full     0.992
_diffrn_reflns_limit_h_min     -8
_diffrn_reflns_limit_h_max     8
_diffrn_reflns_limit_k_min     -18
_diffrn_reflns_limit_k_max     17
_diffrn_reflns_limit_l_min     -9
_diffrn_reflns_limit_l_max     8
_diffrn_standards_number     ?
_diffrn_standards_interval_count     ?
_diffrn_standards_interval_time     ?
_diffrn_standards_decay_%     ?
_refine_special_details
;
Refinement of <i>F</i>^2^ against ALL reflections. The weighted <i>R</i>-factor
<i>wR</i> and goodness of fit <i>S</i> are based on <i>F</i>^2^, conventional
<i>R</i>-factors <i>R</i> are based on <i>F</i>, with <i>F</i> set to zero for
negative <i>F</i>^2^. The threshold expression of <i>F</i>^2^ >
\s(<i>F</i>^2^) is used only for calculating <i>R</i>-factors(gt) <i>etc</i>.
and is not relevant to the choice of reflections for refinement.
<i>R</i>-factors based on <i>F</i>^2^ are statistically about twice as large
as those based on <i>F</i>, and <i>R</i>- factors based on ALL data will be
even larger.
;
_reflns_number_total     2966
_reflns_number_gt     2735
_reflns_threshold_expression     I>2\s(I)
_refine_ls_structure_factor_coef     Fsqd
_refine_ls_matrix_type     full
_refine_ls_R_factor_all     0.0347
_refine_ls_R_factor_gt     0.0307
_refine_ls_wR_factor_gt     0.0813
_refine_ls_wR_factor_ref     0.0906
_refine_ls_goodness_of_fit_ref     1.055
_refine_ls_restrained_S_all     1.055
_refine_ls_number_reflns     2966
_refine_ls_number_parameters     262
_refine_ls_number_restraints     1
_refine_ls_number_constraints     0
_refine_ls_hydrogen_treatment     mixed
_refine_ls_weighting_scheme     calc
_refine_ls_weighting_details
         'calc w=1/[\s^2^(Fo^2^)+(0.0492P)^2^+0.1477P] where P=(Fo^2^+2Fc^2^)/3'
_atom_sites_solution_hydrogens     geom
_atom_sites_solution_primary     direct
_atom_sites_solution_secondary     difmap
_refine_ls_shift/su_max     0.000
_refine_ls_shift/su_mean     0.000
_refine_diff_density_max     0.153
_refine_diff_density_min     -0.125
_refine_ls_extinction_method     'SHELXL97 (Sheldrick, 2008)'
_refine_ls_extinction_coef     0.0080(8)
_refine_ls_extinction_expression
                                  'Fc^*^=kFc[1+0.001xFc^2^\l^3^/sin(2\q)]^-1/4^'
_refine_ls_abs_structure_details     'Flack (1983), 1371 Friedel pairs'
_refine_ls_abs_structure_Flack     -0.1(2)
loop_
    _atom_type_symbol
    _atom_type_description
    _atom_type_scat_dispersion_real
    _atom_type_scat_dispersion_imag
    _atom_type_scat_source
    'C' 'C' 0.0180 0.0090
                         'International Tables Vol C Tables 4.2.6.8 and 6.1.1.4'
    'H' 'H' 0.0000 0.0000
                         'International Tables Vol C Tables 4.2.6.8 and 6.1.1.4'
    'N' 'N' 0.0310 0.0180
                         'International Tables Vol C Tables 4.2.6.8 and 6.1.1.4'
    'O' 'O' 0.0490 0.0320
                         'International Tables Vol C Tables 4.2.6.8 and 6.1.1.4'
_computing_data_collection     'CrysAlis PRO (Oxford Diffraction, 2009)'
_computing_cell_refinement     'CrysAlis PRO (Oxford Diffraction, 2009)'
_computing_data_reduction     'CrysAlisPro (Oxford Diffraction, 2009)'
_computing_structure_solution     'SIR92 (Altomare <i>et al.</i>, 1994)'
_computing_structure_refinement     'SHELXL97 (Sheldrick, 2008)'
_computing_molecular_graphics
                    'ORTEPIII (Burnett & Johnson, 1996) and PLATON (Spek, 2009)'
_computing_publication_material     'SHELXL97 (Sheldrick, 2008)'
loop_
    _atom_site_type_symbol
    _atom_site_label
    _atom_site_fract_x
    _atom_site_fract_y
    _atom_site_fract_z
    _atom_site_U_iso_or_equiv
    _atom_site_adp_type
    _atom_site_calc_flag
    _atom_site_refinement_flags
    _atom_site_occupancy
    _atom_site_symmetry_multiplicity
    _atom_site_disorder_assembly
    _atom_site_disorder_group
    C C1 0.7937(3) 0.58969(13) 0.3293(3) 0.0401(4) Uani d . 1 1 . .
    C C2 0.8237(3) 0.64858(13) 0.4829(3) 0.0385(4) Uani d . 1 1 . .
    C C3 0.7949(3) 0.73572(14) 0.5072(3) 0.0427(5) Uani d . 1 1 . .
    C C4 0.8157(3) 0.77052(15) 0.6745(3) 0.0481(5) Uani d . 1 1 . .
    H H4 0.7881 0.8283 0.6913 0.058 Uiso calc RD 1 1 . .
    C C5 0.8772(3) 0.71950(17) 0.8159(3) 0.0533(6) Uani d . 1 1 . .
    H H5 0.8943 0.7437 0.9269 0.064 Uiso calc RD 1 1 . .
    C C6 0.9135(3) 0.63265(16) 0.7939(3) 0.0497(5) Uani d . 1 1 . .
    H H6 0.9581 0.5984 0.8881 0.060 Uiso calc RD 1 1 . .
    C C7 0.8815(3) 0.59866(14) 0.6286(3) 0.0410(4) Uani d . 1 1 . .
    C C8 0.8976(3) 0.50848(14) 0.5709(2) 0.0402(4) Uani d . 1 1 . .
    C C9 0.8329(3) 0.42945(12) 0.2879(3) 0.0391(4) Uani d . 1 1 . .
    H H9 0.9070 0.3854 0.3557 0.047 Uiso calc RD 1 1 . .
    C C10 0.6282(3) 0.39570(14) 0.2619(3) 0.0479(5) Uani d . 1 1 . .
    H H10A 0.5655 0.4077 0.3661 0.057 Uiso calc RD 1 1 . .
    H H10B 0.5601 0.4265 0.1656 0.057 Uiso calc RD 1 1 . .
    C C11 0.6167(3) 0.30101(14) 0.2249(3) 0.0437(5) Uani d . 1 1 . .
    C C12 0.5649(3) 0.26268(17) 0.0691(3) 0.0532(6) Uani d . 1 1 . .
    H H12 0.5355 0.2917 -0.0357 0.064 Uiso calc RD 1 1 . .
    C C13 0.6095(3) 0.15405(15) 0.2600(3) 0.0488(5) Uani d . 1 1 . .
    C C14 0.6192(3) 0.07499(16) 0.3441(4) 0.0607(7) Uani d . 1 1 . .
    H H14 0.5920 0.0241 0.2830 0.073 Uiso calc RD 1 1 . .
    C C15 0.6705(3) 0.07453(17) 0.5213(4) 0.0650(7) Uani d . 1 1 . .
    H H15 0.6779 0.0224 0.5810 0.078 Uiso calc RD 1 1 . .
    C C16 0.7115(3) 0.15063(19) 0.6124(4) 0.0590(6) Uani d . 1 1 . .
    H H16 0.7468 0.1482 0.7318 0.071 Uiso calc RD 1 1 . .
    C C17 0.7012(3) 0.22977(16) 0.5303(3) 0.0479(5) Uani d . 1 1 . .
    H H17 0.7294 0.2801 0.5928 0.058 Uiso calc RD 1 1 . .
    C C18 0.6472(3) 0.23231(14) 0.3505(3) 0.0413(4) Uani d . 1 1 . .
    C C19 0.9328(3) 0.44380(13) 0.1227(3) 0.0433(5) Uani d . 1 1 . .
    N N1 0.8488(2) 0.50773(11) 0.3922(2) 0.0397(4) Uani d . 1 1 . .
    N N2 0.5622(3) 0.17470(15) 0.0885(3) 0.0591(6) Uani d . 1 1 . .
    N N3 0.7496(3) 0.79406(12) 0.3599(3) 0.0518(5) Uani d . 1 1 . .
    O O1 0.7311(2) 0.60263(10) 0.18047(19) 0.0526(4) Uani d . 1 1 . .
    O O2 0.9409(2) 0.44385(10) 0.65541(19) 0.0518(4) Uani d . 1 1 . .
    O O3 1.0857(3) 0.47711(14) 0.1246(2) 0.0659(5) Uani d . 1 1 . .
    O O4 0.8377(3) 0.41420(14) -0.0186(2) 0.0709(6) Uani d . 1 1 . .
    O O5 0.8221(3) 0.77922(12) 0.2254(2) 0.0683(5) Uani d . 1 1 . .
    O O6 0.6475(3) 0.85593(12) 0.3807(3) 0.0768(6) Uani d . 1 1 . .
    H H1 0.913(5) 0.425(2) -0.120(5) 0.093(11) Uiso d . 1 1 . .
    H H2 0.525(6) 0.138(3) 0.008(5) 0.095(12) Uiso d . 1 1 . .
loop_
    _atom_site_aniso_label
    _atom_site_aniso_U_11
    _atom_site_aniso_U_22
    _atom_site_aniso_U_33
    _atom_site_aniso_U_12
    _atom_site_aniso_U_13
    _atom_site_aniso_U_23
    C1 0.0449(10) 0.0354(11) 0.0400(11) 0.0023(8) 0.0046(8) 0.0025(8)
    C2 0.0382(9) 0.0391(11) 0.0391(10) -0.0004(8) 0.0080(8) -0.0029(8)
    C3 0.0408(10) 0.0409(11) 0.0475(11) -0.0011(8) 0.0092(8) -0.0035(9)
    C4 0.0440(11) 0.0449(12) 0.0576(13) -0.0067(9) 0.0161(9) -0.0150(10)
    C5 0.0539(12) 0.0625(14) 0.0451(12) -0.0119(11) 0.0133(10) -0.0138(11)
    C6 0.0527(12) 0.0579(15) 0.0397(11) -0.0068(10) 0.0100(9) -0.0027(10)
    C7 0.0434(10) 0.0442(11) 0.0363(10) -0.0038(8) 0.0083(8) -0.0055(8)
    C8 0.0414(10) 0.0436(11) 0.0362(10) 0.0003(8) 0.0078(8) 0.0037(9)
    C9 0.0482(10) 0.0314(10) 0.0381(10) 0.0020(8) 0.0068(8) 0.0011(8)
    C10 0.0477(12) 0.0417(12) 0.0549(13) 0.0001(9) 0.0085(9) 0.0007(10)
    C11 0.0409(10) 0.0400(11) 0.0511(12) -0.0037(8) 0.0087(9) -0.0006(9)
    C12 0.0575(13) 0.0598(15) 0.0422(11) -0.0117(11) 0.0034(10) -0.0017(10)
    C13 0.0442(11) 0.0413(11) 0.0618(14) -0.0044(9) 0.0104(10) -0.0042(10)
    C14 0.0490(12) 0.0396(12) 0.095(2) -0.0061(9) 0.0157(13) -0.0023(12)
    C15 0.0497(12) 0.0517(15) 0.095(2) 0.0012(11) 0.0143(13) 0.0218(14)
    C16 0.0486(12) 0.0678(16) 0.0610(15) 0.0017(11) 0.0068(10) 0.0146(12)
    C17 0.0430(10) 0.0505(12) 0.0506(12) 0.0002(9) 0.0060(9) 0.0034(10)
    C18 0.0371(9) 0.0404(11) 0.0474(11) -0.0035(8) 0.0088(8) -0.0003(9)
    C19 0.0553(12) 0.0359(10) 0.0388(10) -0.0026(9) 0.0053(9) -0.0012(8)
    N1 0.0527(10) 0.0349(9) 0.0315(8) 0.0015(7) 0.0053(7) -0.0001(7)
    N2 0.0653(13) 0.0558(14) 0.0568(13) -0.0161(10) 0.0081(10) -0.0152(10)
    N3 0.0536(10) 0.0382(10) 0.0639(13) -0.0008(8) 0.0069(9) -0.0001(8)
    O1 0.0717(10) 0.0440(8) 0.0401(8) 0.0082(7) -0.0046(7) -0.0003(7)
    O2 0.0694(10) 0.0456(9) 0.0406(8) 0.0043(7) 0.0057(7) 0.0065(7)
    O3 0.0628(11) 0.0857(13) 0.0511(9) -0.0194(9) 0.0148(8) -0.0044(8)
    O4 0.0945(13) 0.0828(13) 0.0363(8) -0.0362(11) 0.0113(9) -0.0052(8)
    O5 0.1017(14) 0.0533(10) 0.0511(10) 0.0083(9) 0.0135(9) 0.0002(8)
    O6 0.0812(12) 0.0447(10) 0.1084(16) 0.0170(9) 0.0289(11) 0.0126(10)
_geom_special_details
;
All e.s.d.'s (except the e.s.d. in the dihedral angle between two l.s. planes)
are estimated using the full covariance matrix. The cell e.s.d.'s are taken
into account individually in the estimation of e.s.d.'s in distances, angles
and torsion angles; correlations between e.s.d.'s in cell parameters are only
used when they are defined by crystal symmetry. An approximate (isotropic)
treatment of cell e.s.d.'s is used for estimating e.s.d.'s involving l.s.
planes.
;
loop_
    _geom_bond_atom_site_label_1
    _geom_bond_atom_site_label_2
    _geom_bond_site_symmetry_2
    _geom_bond_distance
    _geom_bond_publ_flag
    C1 O1 . 1.205(3) ?
    C1 N1 . 1.403(3) ?
    C1 C2 . 1.493(3) ?
    C2 C3 . 1.384(3) ?
    C2 C7 . 1.392(3) ?
    C3 C4 . 1.391(3) ?
    C3 N3 . 1.463(3) ?
    C4 C5 . 1.382(4) ?
    C4 H4 . 0.9300 ?
    C5 C6 . 1.386(4) ?
    C5 H5 . 0.9300 ?
    C6 C7 . 1.376(3) ?
    C6 H6 . 0.9300 ?
    C7 C8 . 1.477(3) ?
    C8 O2 . 1.219(2) ?
    C8 N1 . 1.386(3) ?
    C9 N1 . 1.455(2) ?
    C9 C19 . 1.527(3) ?
    C9 C10 . 1.532(3) ?
    C9 H9 . 0.9800 ?
    C10 C11 . 1.499(3) ?
    C10 H10A . 0.9700 ?
    C10 H10B . 0.9700 ?
    C11 C12 . 1.358(3) ?
    C11 C18 . 1.442(3) ?
    C12 N2 . 1.375(3) ?
    C12 H12 . 0.9300 ?
    C13 N2 . 1.369(3) ?
    C13 C14 . 1.386(4) ?
    C13 C18 . 1.413(3) ?
    C14 C15 . 1.377(4) ?
    C14 H14 . 0.9300 ?
    C15 C16 . 1.391(4) ?
    C15 H15 . 0.9300 ?
    C16 C17 . 1.381(4) ?
    C16 H16 . 0.9300 ?
    C17 C18 . 1.401(3) ?
    C17 H17 . 0.9300 ?
    C19 O3 . 1.195(3) ?
    C19 O4 . 1.306(3) ?
    N2 H2 . 0.86(4) ?
    N3 O5 . 1.219(3) ?
    N3 O6 . 1.221(3) ?
    O4 H1 . 1.00(4) ?
loop_
    _geom_angle_atom_site_label_1
    _geom_angle_atom_site_label_2
    _geom_angle_atom_site_label_3
    _geom_angle_site_symmetry_1
    _geom_angle_site_symmetry_3
    _geom_angle
    _geom_angle_publ_flag
    O1 C1 N1 . . 122.92(18) ?
    O1 C1 C2 . . 131.44(18) ?
    N1 C1 C2 . . 105.61(16) ?
    C3 C2 C7 . . 118.11(19) ?
    C3 C2 C1 . . 133.98(19) ?
    C7 C2 C1 . . 107.76(18) ?
    C2 C3 C4 . . 120.1(2) ?
    C2 C3 N3 . . 121.67(19) ?
    C4 C3 N3 . . 118.2(2) ?
    C5 C4 C3 . . 120.2(2) ?
    C5 C4 H4 . . 119.9 ?
    C3 C4 H4 . . 119.9 ?
    C4 C5 C6 . . 120.6(2) ?
    C4 C5 H5 . . 119.7 ?
    C6 C5 H5 . . 119.7 ?
    C7 C6 C5 . . 118.1(2) ?
    C7 C6 H6 . . 121.0 ?
    C5 C6 H6 . . 121.0 ?
    C6 C7 C2 . . 122.7(2) ?
    C6 C7 C8 . . 129.2(2) ?
    C2 C7 C8 . . 108.11(17) ?
    O2 C8 N1 . . 123.29(19) ?
    O2 C8 C7 . . 129.99(18) ?
    N1 C8 C7 . . 106.71(17) ?
    N1 C9 C19 . . 108.63(16) ?
    N1 C9 C10 . . 112.37(17) ?
    C19 C9 C10 . . 116.40(17) ?
    N1 C9 H9 . . 106.3 ?
    C19 C9 H9 . . 106.3 ?
    C10 C9 H9 . . 106.3 ?
    C11 C10 C9 . . 113.22(18) ?
    C11 C10 H10A . . 108.9 ?
    C9 C10 H10A . . 108.9 ?
    C11 C10 H10B . . 108.9 ?
    C9 C10 H10B . . 108.9 ?
    H10A C10 H10B . . 107.7 ?
    C12 C11 C18 . . 106.1(2) ?
    C12 C11 C10 . . 127.1(2) ?
    C18 C11 C10 . . 126.7(2) ?
    C11 C12 N2 . . 110.2(2) ?
    C11 C12 H12 . . 124.9 ?
    N2 C12 H12 . . 124.9 ?
    N2 C13 C14 . . 130.9(2) ?
    N2 C13 C18 . . 106.9(2) ?
    C14 C13 C18 . . 122.2(2) ?
    C15 C14 C13 . . 117.6(2) ?
    C15 C14 H14 . . 121.2 ?
    C13 C14 H14 . . 121.2 ?
    C14 C15 C16 . . 121.2(2) ?
    C14 C15 H15 . . 119.4 ?
    C16 C15 H15 . . 119.4 ?
    C17 C16 C15 . . 121.8(2) ?
    C17 C16 H16 . . 119.1 ?
    C15 C16 H16 . . 119.1 ?
    C16 C17 C18 . . 118.3(2) ?
    C16 C17 H17 . . 120.8 ?
    C18 C17 H17 . . 120.8 ?
    C17 C18 C13 . . 118.9(2) ?
    C17 C18 C11 . . 133.8(2) ?
    C13 C18 C11 . . 107.29(19) ?
    O3 C19 O4 . . 123.7(2) ?
    O3 C19 C9 . . 122.70(19) ?
    O4 C19 C9 . . 113.59(18) ?
    C8 N1 C1 . . 111.65(16) ?
    C8 N1 C9 . . 123.58(16) ?
    C1 N1 C9 . . 124.30(16) ?
    C13 N2 C12 . . 109.5(2) ?
    C13 N2 H2 . . 125(3) ?
    C12 N2 H2 . . 125(3) ?
    O5 N3 O6 . . 124.1(2) ?
    O5 N3 C3 . . 117.55(18) ?
    O6 N3 C3 . . 118.3(2) ?
    C19 O4 H1 . . 109(2) ?
loop_
    _geom_torsion_atom_site_label_1
    _geom_torsion_atom_site_label_2
    _geom_torsion_atom_site_label_3
    _geom_torsion_atom_site_label_4
    _geom_torsion_site_symmetry_1
    _geom_torsion_site_symmetry_2
    _geom_torsion_site_symmetry_3
    _geom_torsion_site_symmetry_4
    _geom_torsion
    _geom_torsion_publ_flag
    O1 C1 C2 C3 . . . . -1.5(4) ?
    N1 C1 C2 C3 . . . . -179.2(2) ?
    O1 C1 C2 C7 . . . . 173.8(2) ?
    N1 C1 C2 C7 . . . . -3.9(2) ?
    C7 C2 C3 C4 . . . . -2.8(3) ?
    C1 C2 C3 C4 . . . . 172.1(2) ?
    C7 C2 C3 N3 . . . . 174.80(18) ?
    C1 C2 C3 N3 . . . . -10.3(3) ?
    C2 C3 C4 C5 . . . . 4.2(3) ?
    N3 C3 C4 C5 . . . . -173.46(19) ?
    C3 C4 C5 C6 . . . . -1.9(3) ?
    C4 C5 C6 C7 . . . . -1.7(3) ?
    C5 C6 C7 C2 . . . . 3.2(3) ?
    C5 C6 C7 C8 . . . . -176.1(2) ?
    C3 C2 C7 C6 . . . . -0.9(3) ?
    C1 C2 C7 C6 . . . . -177.10(18) ?
    C3 C2 C7 C8 . . . . 178.52(17) ?
    C1 C2 C7 C8 . . . . 2.4(2) ?
    C6 C7 C8 O2 . . . . 0.6(4) ?
    C2 C7 C8 O2 . . . . -178.8(2) ?
    C6 C7 C8 N1 . . . . 179.5(2) ?
    C2 C7 C8 N1 . . . . 0.1(2) ?
    N1 C9 C10 C11 . . . . -155.69(18) ?
    C19 C9 C10 C11 . . . . 78.1(2) ?
    C9 C10 C11 C12 . . . . -105.8(3) ?
    C9 C10 C11 C18 . . . . 78.3(3) ?
    C18 C11 C12 N2 . . . . -0.4(3) ?
    C10 C11 C12 N2 . . . . -176.9(2) ?
    N2 C13 C14 C15 . . . . -179.5(2) ?
    C18 C13 C14 C15 . . . . -1.1(3) ?
    C13 C14 C15 C16 . . . . -0.1(4) ?
    C14 C15 C16 C17 . . . . 0.5(4) ?
    C15 C16 C17 C18 . . . . 0.2(3) ?
    C16 C17 C18 C13 . . . . -1.3(3) ?
    C16 C17 C18 C11 . . . . 178.1(2) ?
    N2 C13 C18 C17 . . . . -179.45(18) ?
    C14 C13 C18 C17 . . . . 1.8(3) ?
    N2 C13 C18 C11 . . . . 1.0(2) ?
    C14 C13 C18 C11 . . . . -177.7(2) ?
    C12 C11 C18 C17 . . . . -179.8(2) ?
    C10 C11 C18 C17 . . . . -3.3(4) ?
    C12 C11 C18 C13 . . . . -0.4(2) ?
    C10 C11 C18 C13 . . . . 176.2(2) ?
    N1 C9 C19 O3 . . . . 45.1(3) ?
    C10 C9 C19 O3 . . . . 173.1(2) ?
    N1 C9 C19 O4 . . . . -136.7(2) ?
    C10 C9 C19 O4 . . . . -8.7(3) ?
    O2 C8 N1 C1 . . . . 176.27(19) ?
    C7 C8 N1 C1 . . . . -2.7(2) ?
    O2 C8 N1 C9 . . . . 3.8(3) ?
    C7 C8 N1 C9 . . . . -175.13(18) ?
    O1 C1 N1 C8 . . . . -173.90(19) ?
    C2 C1 N1 C8 . . . . 4.1(2) ?
    O1 C1 N1 C9 . . . . -1.5(3) ?
    C2 C1 N1 C9 . . . . 176.45(17) ?
    C19 C9 N1 C8 . . . . -134.89(18) ?
    C10 C9 N1 C8 . . . . 94.9(2) ?
    C19 C9 N1 C1 . . . . 53.6(2) ?
    C10 C9 N1 C1 . . . . -76.7(2) ?
    C14 C13 N2 C12 . . . . 177.3(2) ?
    C18 C13 N2 C12 . . . . -1.3(3) ?
    C11 C12 N2 C13 . . . . 1.1(3) ?
    C2 C3 N3 O5 . . . . -34.6(3) ?
    C4 C3 N3 O5 . . . . 143.1(2) ?
    C2 C3 N3 O6 . . . . 147.9(2) ?
    C4 C3 N3 O6 . . . . -34.5(3) ?
loop_
    _geom_hbond_atom_site_label_D
    _geom_hbond_atom_site_label_H
    _geom_hbond_atom_site_label_A
    _geom_hbond_site_symmetry_A
    _geom_hbond_distance_DH
    _geom_hbond_distance_HA
    _geom_hbond_distance_DA
    _geom_hbond_angle_DHA
    _geom_hbond_publ_flag
    N2 H2 O1 2_645 0.86(4) 2.28(4) 3.002(3) 142(4) y
    O4 H1 O2 1_554 1.00(4) 1.78(4) 2.716(2) 154(3) y
_iucr_refine_instructions_details
;
'at_ib07test.res'
;
data_global
_journal_date_recd_electronic     2011-07-01
_journal_date_accepted     2011-07-19
_journal_name_full     'Acta Crystallographica, Section E'
_journal_year     2011
_journal_volume     67
_journal_issue      8
_journal_page_first     o2116
_journal_page_last     o2116
_journal_paper_category     QO
_journal_coeditor_code     VM2109
_publ_contact_author_name     'Johan Wouters'
_publ_contact_author_address
;
Department of Chemistry, University of Namur, 61, Rue de Bruxelles, B-5000
Namur, Belgium
;
_publ_contact_author_email     johan.wouters@fundp.ac.be
_publ_contact_author_fax     '+32 81725440'
_publ_contact_author_phone     '+32 81724550'
_publ_section_title
;
4-Nitro-<i>N</i>-phthalyl-<i>L</i>-tryptophan, an analogue of epigenetic
modulator RG108
;
loop_
    _publ_author_name
    _publ_author_footnote
    _publ_author_address
    'Tilborg, Anaelle' .
;
Department of Chemistry, University of Namur, 61, Rue de Bruxelles,
B-5000 Namur, Belgium
;
    'Boittiaux, Irving' .
;
Louvain Drug Research Institute (LDRI), UCL, 50,
Avenue Mounier, B-1200 Woluwe-Saint-Lambert, Belgium
;
    'Norberg, Bernadette' .
;
Department of Chemistry, University of Namur, 61, Rue de Bruxelles,
B-5000 Namur, Belgium
;
    'Lambert, Didier' .
;
Louvain Drug Research Institute (LDRI), UCL, 50,
Avenue Mounier, B-1200 Woluwe-Saint-Lambert, Belgium
;
    'Wouters, Johan' .
;
Department of Chemistry, University of Namur, 61, Rue de Bruxelles,
B-5000 Namur, Belgium
;
