# Supplementary material for: 4-Nitro-N-phthalyl-l-tryptophan
Source: Acta Crystallogr Sect E Struct Rep Online. 2011 Jul 23;67(Pt 8):o2116. doi: 10.1107/S1600536811029138 (PMC3213557; doi:10.1107/S1600536811029138)
Supplement: Supplementary file 2 [file e-67-o2116-Isup2.hkl]

#
# h,k,l, Fc-squared, Fo-squared, sigma(Fo-squared) and status flag
#
data_I
_shelx_title ' at_ib07test in P2(1)'
_shelx_refln_list_code          4
_shelx_F_calc_maximum      118.81
_exptl_crystal_F_000       391.93
_reflns_d_resolution_high  0.8314
 
loop_
 _symmetry_equiv_pos_as_xyz
 'x, y, z'
 '-x, y+1/2, -z'
 
_cell_length_a     7.0569
_cell_length_b    15.5302
_cell_length_c     7.6947
_cell_angle_alpha  90.000
_cell_angle_beta   95.415
_cell_angle_gamma  90.000
 
_shelx_F_squared_multiplier     1.000
 
loop_
 _refln_index_h
 _refln_index_k
 _refln_index_l
 _refln_F_squared_calc
 _refln_F_squared_meas
 _refln_F_squared_sigma
 _refln_observed_status
   0 -18   0       12.25       10.21      1.22 o
   1 -18   0       19.54       18.52      1.57 o
   2 -18   0        1.58        1.69      1.02 o
   1 -17   0       12.30       13.33      1.09 o
   2 -17   0        2.72        3.66      0.76 o
   3 -17   0       12.22        8.47      1.74 o
   0 -16   0       22.73       23.82      1.12 o
   1 -16   0       18.92       18.86      1.01 o
   2 -16   0       59.18       61.48      1.31 o
   3 -16   0        3.62        2.91      0.76 o
   4 -16   0        6.95        8.51      0.82 o
   1 -15   0       33.96       34.39      1.01 o
   2 -15   0       98.57      103.76      1.84 o
   3 -15   0       56.59       60.69      2.51 o
   4 -15   0        0.96        0.97      0.50 o
   5 -15   0        3.44        1.27      0.68 o
   0 -14   0      507.98      528.44      8.62 o
   1 -14   0       18.25       17.66      0.68 o
   2 -14   0       52.45       54.28      1.53 o
   3 -14   0       19.10       17.86      0.98 o
   4 -14   0       26.46       26.23      1.12 o
   5 -14   0        0.46        0.55      0.58 o
   1 -13   0       32.61       30.53      0.95 o
   2 -13   0      445.94      442.48      4.61 o
   3 -13   0        9.06        8.00      0.72 o
   4 -13   0       93.25       99.30      2.32 o
   5 -13   0        7.90        9.22      1.22 o
   6 -13   0       14.36       15.17      1.50 o
   0 -12   0      131.59      137.49      4.57 o
   1 -12   0      104.75       97.71      1.89 o
   2 -12   0       15.39       14.66      0.72 o
   3 -12   0      110.53      110.12      1.98 o
   4 -12   0       42.84       42.94      1.71 o
   5 -12   0       20.25       20.51      1.61 o
   6 -12   0        8.26        5.87      1.40 o
   1 -11   0      766.51      753.79     11.92 o
   2 -11   0       60.27       59.82      1.39 o
   3 -11   0       77.29       84.62      1.49 o
   4 -11   0       24.43       20.14      1.31 o
   5 -11   0      103.05      105.22      2.01 o
   6 -11   0       11.44       12.87      0.92 o
   0 -10   0        7.57        6.68      1.25 o
   1 -10   0      203.40      217.00      2.23 o
   2 -10   0       57.00       55.28      0.94 o
   3 -10   0       68.55       64.02      1.19 o
   4 -10   0        2.32        2.03      0.55 o
   5 -10   0       26.60       29.50      0.82 o
   6 -10   0        6.37        6.97      0.54 o
   7 -10   0        2.89        2.79      0.86 o
   1  -9   0      259.82      298.80      8.89 o
   2  -9   0      203.14      207.56      1.96 o
   3  -9   0      313.85      323.95      2.88 o
   4  -9   0       31.06       27.50      0.75 o
   5  -9   0       92.73       93.35      1.47 o
   6  -9   0       36.34       35.25      1.02 o
   7  -9   0       48.44       53.43      1.43 o
   0  -8   0      107.95      126.16      5.58 o
   1  -8   0       68.39       76.94      3.12 o
   2  -8   0       87.32       91.90      4.48 o
   3  -8   0      271.52      279.06      3.05 o
   4  -8   0       23.86       23.61      0.68 o
   5  -8   0      113.65      120.82      1.48 o
   6  -8   0        3.48        2.53      0.45 o
   7  -8   0       13.60       12.96      0.63 o
   1  -7   0      134.40      131.26      3.67 o
   2  -7   0      101.26      107.82      4.45 o
   4  -7   0       16.07       18.17      0.74 o
   5  -7   0       85.84       86.22      1.25 o
   6  -7   0       13.01       10.25      0.54 o
   7  -7   0        1.90        1.36      0.50 o
   0  -6   0     3430.43     3425.30     24.42 o
   1  -6   0      909.00      871.73     15.01 o
   2  -6   0      400.81      410.62      5.20 o
   3  -6   0      173.08      181.54      5.89 o
   4  -6   0       64.77       59.97      1.49 o
   5  -6   0       24.35       22.71      1.17 o
   6  -6   0       81.32       78.86      1.47 o
   7  -6   0        9.57        8.85      0.58 o
   1  -5   0     2117.89     2079.31     10.89 o
   2  -5   0      468.49      460.81      5.22 o
   3  -5   0      249.87      244.16      6.84 o
   4  -5   0      206.09      200.09      5.56 o
   5  -5   0       64.87       63.71      1.69 o
   6  -5   0       11.06        9.67      1.01 o
   7  -5   0       24.19       26.75      0.88 o
   8  -5   0        0.33        0.09      0.58 o
   0  -4   0      290.53      284.44      5.40 o
   1  -4   0     1421.21     1364.65      7.05 o
   2  -4   0      798.46      752.21      7.24 o
   3  -4   0      335.81      340.63      8.00 o
   4  -4   0       24.96       19.88      2.71 o
   5  -4   0       27.77       28.99      1.55 o
   6  -4   0        0.61        0.09      0.73 o
   7  -4   0        1.50        1.42      0.43 o
   8  -4   0       19.41       17.35      1.13 o
   1  -3   0     1647.93     1496.73     10.67 o
   2  -3   0     1022.45      973.02     11.02 o
   3  -3   0       38.08       35.50      2.64 o
   4  -3   0      103.40       98.26      5.16 o
   5  -3   0       31.66       32.90      1.73 o
   6  -3   0       77.25       76.12      2.09 o
   7  -3   0       11.30       10.49      0.75 o
   8  -3   0        6.91        7.93      0.44 o
   0  -2   0      992.66      955.29      6.85 o
   1  -2   0     3518.78     3725.28     60.26 o
   2  -2   0     1197.15     1117.62      6.01 o
   3  -2   0        8.44        6.44      0.94 o
   4  -2   0      123.24      119.21      5.66 o
   5  -2   0      165.50      172.63      3.55 o
   6  -2   0       14.44       12.66      1.00 o
   7  -2   0       15.75       14.23      0.85 o
   8  -2   0        0.38        0.28      0.36 o
   1  -1   0     1844.97     1780.16     26.55 o
   2  -1   0    12225.38    13279.65    244.44 o
   3  -1   0     1102.34     1085.45     21.91 o
   4  -1   0      142.96      165.86      8.10 o
   5  -1   0        1.91        2.13      0.83 o
   6  -1   0        1.86        2.25      0.71 o
   7  -1   0        0.25        1.08      0.53 o
   8  -1   0       10.01        9.83      0.56 o
   1   0   0      766.17      725.15      5.23 o
   2   0   0     2029.06     2055.14     12.55 o
   3   0   0      194.48      198.18      3.03 o
   4   0   0     1230.48     1282.52     21.88 o
   5   0   0        3.59        4.24      0.71 o
   6   0   0        4.96        3.70      0.71 o
   7   0   0       13.01       10.62      0.91 o
   8   0   0        1.89        1.21      0.42 o
   1   1   0     1835.37     1640.76      8.66 o
   2   1   0    12242.95    13170.42    144.27 o
   3   1   0     1108.32     1081.56     20.23 o
   4   1   0      143.48      158.97      3.26 o
   5   1   0        1.88        1.48      1.24 o
   6   1   0        1.85        1.89      0.57 o
   7   1   0        0.27        0.42      0.91 o
   8   1   0        9.74        8.99      0.73 o
   0   2   0      990.98      980.04      5.45 o
   1   2   0     3524.93     3605.85     41.76 o
   2   2   0     1196.10     1123.84      9.78 o
   3   2   0        8.45        5.34      0.67 o
   4   2   0      124.63      124.88      1.80 o
   5   2   0      165.85      168.65      3.07 o
   6   2   0       14.40       14.09      1.01 o
   7   2   0       15.81       15.64      1.48 o
   8   2   0        0.39        0.19      0.51 o
   1   3   0     1644.63     1506.02      8.49 o
   2   3   0     1022.36      980.48     11.68 o
   3   3   0       37.73       38.29      1.59 o
   4   3   0      102.81      104.10      1.42 o
   5   3   0       31.24       31.58      1.21 o
   6   3   0       76.71       74.48      2.00 o
   7   3   0       11.21       11.51      1.09 o
   8   3   0        6.91        8.08      0.70 o
   0   4   0      291.08      295.90      4.19 o
   1   4   0     1418.54     1381.06     17.27 o
   2   4   0      795.57      717.19      6.84 o
   3   4   0      335.25      343.86      9.04 o
   4   4   0       24.88       23.45      0.78 o
   5   4   0       27.84       29.23      1.25 o
   6   4   0        0.57        1.17      0.66 o
   7   4   0        1.55        1.34      0.46 o
   8   4   0       19.39       18.98      0.86 o
   1   5   0     2119.50     2058.08     11.38 o
   2   5   0      467.75      472.82      4.14 o
   3   5   0      249.46      243.02      5.00 o
   4   5   0      206.23      200.72      3.44 o
   5   5   0       64.64       65.67      1.29 o
   6   5   0       10.88       10.38      0.92 o
   7   5   0       23.98       25.31      1.00 o
   8   5   0        0.33        0.18      0.42 o
   0   6   0     3422.02     3545.08     18.54 o
   1   6   0      909.92      874.61      8.88 o
   2   6   0      400.19      401.68      7.06 o
   3   6   0      173.86      181.45      2.07 o
   4   6   0       65.50       62.58      1.12 o
   5   6   0       24.51       22.80      0.89 o
   6   6   0       81.79       78.54      2.00 o
   7   6   0        9.47        8.64      0.66 o
   1   7   0      134.62      142.52      3.91 o
   2   7   0      100.23      104.79      3.32 o
   3   7   0      193.71      181.56      1.93 o
   4   7   0       15.41       16.68      0.64 o
   5   7   0       85.17       82.43      1.55 o
   6   7   0       13.12       11.34      0.76 o
   7   7   0        1.95        1.72      0.43 o
   0   8   0      108.60      125.87      5.08 o
   1   8   0       68.54       82.52      6.05 o
   2   8   0       86.88       89.45      3.23 o
   3   8   0      270.06      264.59      2.58 o
   4   8   0       23.85       23.21      0.75 o
   5   8   0      113.87      120.64      2.04 o
   6   8   0        3.39        2.48      1.00 o
   7   8   0       13.59       12.40      0.67 o
   1   9   0      258.46      284.69      6.44 o
   2   9   0      202.36      200.66      4.24 o
   3   9   0      311.74      313.66      2.68 o
   4   9   0       31.26       29.08      0.83 o
   5   9   0       92.98       93.87      1.85 o
   6   9   0       36.06       32.28      2.00 o
   7   9   0       48.51       48.25      1.07 o
   0  10   0        7.76        6.39      2.12 o
   1  10   0      203.77      204.57      7.72 o
   2  10   0       57.24       55.38      3.02 o
   3  10   0       68.94       64.58      1.33 o
   4  10   0        2.21        2.37      0.53 o
   5  10   0       26.82       30.23      1.02 o
   6  10   0        6.39        6.57      0.87 o
   7  10   0        2.93        1.65      0.50 o
   1  11   0      767.24      781.54     36.83 o
   2  11   0       60.70       61.00      5.04 o
   3  11   0       76.69       81.88      1.64 o
   4  11   0       24.17       20.95      0.79 o
   5  11   0      103.49      103.07      1.99 o
   6  11   0       11.57       12.28      1.24 o
   0  12   0      128.66      132.58      6.70 o
   1  12   0      104.23       96.71      6.00 o
   2  12   0       15.13       14.13      1.37 o
   3  12   0      111.20      112.04      1.93 o
   4  12   0       42.77       45.73      1.14 o
   5  12   0       20.09       19.62      0.85 o
   6  12   0        8.17        7.47      0.73 o
   2  13   0      445.29      441.05      6.05 o
   3  13   0        9.18        8.15      0.71 o
   4  13   0       94.12       98.29      1.42 o
   5  13   0        7.63        6.95      0.58 o
   6  13   0       14.37       14.59      1.05 o
   2  14   0       52.67       53.50      1.58 o
   3  14   0       19.17       18.29      0.83 o
   4  14   0       26.91       26.17      0.81 o
   5  14   0        0.49        0.54      0.37 o
   2  15   0       99.31      106.32      2.04 o
   3  15   0       56.49       60.62      1.14 o
   4  15   0        1.02        1.40      0.48 o
   2  16   0       59.00       59.98      2.07 o
   3  16   0        3.64        4.02      0.49 o
   4  16   0        6.89        7.09      0.84 o
   2  17   0        2.71        4.60      0.95 o
  -2 -18   1       12.53        8.07      1.11 o
  -1 -18   1        1.50        0.76      0.73 o
   0 -18   1       12.29       10.60      4.33 o
   1 -18   1       11.14        7.51      1.31 o
  -3 -17   1        4.27        3.25      1.09 o
  -2 -17   1        0.98        1.18      0.60 o
  -1 -17   1        5.03        6.04      0.74 o
   0 -17   1        7.09        4.19      0.75 o
   1 -17   1        3.56        3.39      0.83 o
   2 -17   1        2.20        2.28      0.71 o
   3 -17   1        2.04        0.57      0.66 o
  -4 -16   1        8.89       12.12      1.51 o
  -3 -16   1        0.32        0.05      0.40 o
  -2 -16   1       14.68       12.91      3.19 o
  -1 -16   1        6.34        6.10      0.76 o
   0 -16   1        2.84        2.19      0.61 o
   1 -16   1       38.55       43.28      1.33 o
   2 -16   1        4.14        3.97      0.65 o
   3 -16   1       11.43        9.42      2.84 o
   4 -16   1        2.00        0.78      0.59 o
  -5 -15   1       11.12        7.47      0.83 o
  -4 -15   1       34.28       36.45      1.53 o
  -3 -15   1        7.26        8.18      0.73 o
  -2 -15   1       68.24       64.55      5.62 o
  -1 -15   1       11.12        9.81      0.74 o
   0 -15   1        9.41       11.01      0.81 o
   1 -15   1        2.95        3.83      0.58 o
   2 -15   1       15.42       17.28      0.96 o
   3 -15   1        7.01        7.17      0.78 o
   4 -15   1       10.82       10.16      0.72 o
  -5 -14   1       19.81       21.99      1.14 o
  -4 -14   1       31.68       34.07      2.98 o
  -3 -14   1        5.97        5.82      0.80 o
  -2 -14   1       42.61       43.09      1.08 o
  -1 -14   1       88.75       93.22      1.57 o
   0 -14   1      305.48      308.79      3.00 o
   1 -14   1       47.88       49.21      1.03 o
   2 -14   1       28.44       31.31      0.84 o
   3 -14   1        9.66        9.69      1.09 o
   4 -14   1        1.73        0.92      0.65 o
   5 -14   1        9.31        9.91      0.79 o
  -6 -13   1        8.43        9.96      1.32 o
  -5 -13   1       12.24       12.50      0.84 o
  -4 -13   1      145.97      153.30      3.21 o
  -3 -13   1       64.95       68.87      1.71 o
  -2 -13   1      206.55      207.31      2.42 o
  -1 -13   1       76.02       80.39      1.30 o
   0 -13   1       34.91       35.45      1.02 o
   1 -13   1       42.36       40.01      0.92 o
   2 -13   1       64.01       66.92      1.24 o
   3 -13   1       90.94       88.92      2.29 o
   4 -13   1       12.69       13.10      1.12 o
   5 -13   1        1.88        2.00      0.70 o
  -6 -12   1       39.02       42.32      1.72 o
  -5 -12   1        5.46        5.80      0.84 o
  -4 -12   1       91.47       83.88      2.21 o
  -3 -12   1       82.97       82.93      2.13 o
  -2 -12   1      184.35      182.17      2.44 o
  -1 -12   1      208.07      216.05      2.26 o
   0 -12   1       48.95       47.48      0.89 o
   1 -12   1       15.32       13.46      0.57 o
   2 -12   1        9.69        8.93      0.61 o
   3 -12   1       42.78       40.93      1.86 o
   4 -12   1       26.11       23.61      1.39 o
   5 -12   1       22.34       24.36      1.05 o
   6 -12   1       12.42       14.47      1.20 o
  -6 -11   1       33.52       34.79      1.08 o
  -5 -11   1       40.04       41.56      1.37 o
  -4 -11   1       41.47       41.44      1.17 o
  -3 -11   1       22.23       22.89      0.90 o
  -2 -11   1       27.22       29.02      0.91 o
  -1 -11   1       40.60       39.79      0.80 o
   0 -11   1      269.51      263.35      3.05 o
   1 -11   1       65.75       71.67      0.98 o
   2 -11   1      154.90      163.91      2.69 o
   3 -11   1      107.86      106.00      2.61 o
   4 -11   1       57.06       58.16      1.38 o
   5 -11   1        6.44        6.29      0.66 o
   6 -11   1        5.96        5.95      0.68 o
  -7 -10   1       15.12       15.48      0.81 o
  -6 -10   1       13.46       13.27      0.61 o
  -5 -10   1       14.30       14.27      0.76 o
  -4 -10   1        5.55        7.29      0.92 o
  -3 -10   1      207.82      205.52      4.08 o
  -2 -10   1       89.07       96.79      1.12 o
  -1 -10   1      242.86      250.66      2.30 o
   0 -10   1       51.75       52.45      1.07 o
   1 -10   1       79.36       83.50      1.39 o
   2 -10   1       22.02       20.04      0.60 o
   3 -10   1       17.35       17.59      0.71 o
   4 -10   1        0.98        1.00      0.43 o
   5 -10   1       23.15       23.65      0.84 o
   6 -10   1       26.39       27.99      1.01 o
  -7  -9   1        0.92        0.41      0.45 o
  -6  -9   1       10.30        9.94      0.58 o
  -5  -9   1      125.37      123.06      1.70 o
  -4  -9   1        8.60        7.81      0.53 o
  -3  -9   1       35.75       36.30      1.16 o
  -2  -9   1       88.01       91.28      1.30 o
  -1  -9   1      234.44      229.52      8.10 o
   0  -9   1       37.01       31.40      3.30 o
   1  -9   1      198.37      187.25      7.54 o
   2  -9   1      131.43      135.97      1.33 o
   3  -9   1       97.02       97.83      1.41 o
   4  -9   1       61.24       62.25      1.26 o
   5  -9   1       11.69       11.60      0.61 o
   6  -9   1       28.55       27.48      1.04 o
   7  -9   1       16.41       17.58      0.74 o
  -7  -8   1        6.55        7.35      0.59 o
  -6  -8   1       19.12       21.01      0.77 o
  -5  -8   1       25.31       24.22      0.96 o
  -4  -8   1        1.64        1.49      0.43 o
  -3  -8   1      252.63      268.58      2.05 o
  -2  -8   1      153.65      171.19      6.39 o
   0  -8   1      235.77      263.42      8.05 o
   1  -8   1      106.33      114.01      5.59 o
   2  -8   1       91.36       96.11      5.21 o
   3  -8   1      292.65      309.81      2.24 o
   4  -8   1      110.92      110.64      1.52 o
   5  -8   1        2.13        1.88      0.47 o
   6  -8   1        7.41        6.82      0.54 o
   7  -8   1       14.14       16.09      0.70 o
  -7  -7   1        1.01        1.50      0.42 o
  -6  -7   1       24.38       24.02      0.82 o
  -5  -7   1        2.45        1.89      0.54 o
  -4  -7   1      122.99      127.57      1.58 o
  -3  -7   1      106.92      109.70      4.80 o
  -2  -7   1      479.77      477.02      9.87 o
  -1  -7   1       65.22       69.82      3.91 o
   0  -7   1        4.77        2.47      1.37 o
   1  -7   1     1132.56     1160.66     16.06 o
   2  -7   1       70.57       80.08      2.81 o
   3  -7   1        9.13       11.18      0.57 o
   4  -7   1        7.14        6.15      0.52 o
   5  -7   1       64.22       64.09      1.23 o
   6  -7   1        6.45        5.98      0.62 o
   7  -7   1        7.37        6.97      0.49 o
  -8  -6   1       18.32       16.59      1.07 o
  -7  -6   1       17.28       17.18      0.74 o
  -6  -6   1        3.85        3.81      0.57 o
  -5  -6   1       34.27       36.24      1.31 o
  -4  -6   1       60.65       63.80      1.31 o
  -3  -6   1      518.46      558.85      7.05 o
  -2  -6   1        2.56        2.75      0.76 o
  -1  -6   1      216.55      196.39      5.78 o
   0  -6   1      216.86      211.71      6.14 o
   1  -6   1      543.64      546.80      5.92 o
   2  -6   1       25.78       23.08      1.51 o
   3  -6   1      310.08      313.48      8.29 o
   4  -6   1      177.34      179.37      2.83 o
   5  -6   1        2.13        2.15      0.58 o
   6  -6   1        6.60        6.26      0.60 o
   7  -6   1       32.23       28.53      0.84 o
  -8  -5   1        0.07       -0.02      0.42 o
  -7  -5   1        3.04        3.16      0.56 o
  -6  -5   1       18.70       16.79      1.14 o
  -5  -5   1       29.32       25.41      0.96 o
  -4  -5   1      291.22      304.11      5.59 o
  -3  -5   1       87.31       88.03      2.76 o
  -2  -5   1      142.33      135.14      5.63 o
  -1  -5   1      260.75      243.21      5.85 o
   0  -5   1      569.11      531.84      8.60 o
   1  -5   1      394.21      404.49      4.86 o
   2  -5   1     1368.59     1332.81     10.25 o
   3  -5   1      221.41      212.12      6.74 o
   4  -5   1       71.07       76.45      2.83 o
   5  -5   1       82.47       87.27      3.06 o
   6  -5   1       14.75       15.65      1.09 o
   7  -5   1        3.58        3.01      0.51 o
  -8  -4   1        1.48        0.96      0.39 o
  -7  -4   1       26.19       24.79      1.05 o
  -6  -4   1       12.08       10.35      1.00 o
  -5  -4   1        8.66        7.55      0.97 o
  -4  -4   1       18.69       18.75      1.17 o
  -3  -4   1      165.65      165.51      4.68 o
  -2  -4   1       23.93       24.41      1.91 o
  -1  -4   1      724.23      658.23      8.59 o
   0  -4   1     1056.97      969.85      7.13 o
   1  -4   1      950.25      916.98     12.20 o
   2  -4   1      503.07      496.07      5.75 o
   3  -4   1        7.52        8.61      1.53 o
   4  -4   1      207.70      211.03      3.59 o
   5  -4   1       25.05       25.52      1.13 o
   6  -4   1       24.60       24.82      1.30 o
   7  -4   1        4.84        4.97      0.56 o
   8  -4   1        1.99        1.48      0.58 o
  -8  -3   1        6.75        7.03      0.78 o
  -7  -3   1       11.40       10.95      0.77 o
  -6  -3   1       39.50       43.53      2.41 o
  -5  -3   1       92.51      100.46      2.13 o
  -4  -3   1      693.15      686.82     13.34 o
  -3  -3   1      209.83      215.55      5.02 o
  -2  -3   1      803.10      783.17      8.91 o
  -1  -3   1      279.59      251.12      4.76 o
   0  -3   1     1027.29      943.29      6.29 o
   1  -3   1     1361.59     1333.18      8.79 o
   2  -3   1      246.94      237.18      3.66 o
   3  -3   1       56.15       49.60      3.35 o
   4  -3   1      108.54      106.88      2.52 o
   5  -3   1       68.71       68.09      2.36 o
   6  -3   1       19.82       18.52      0.91 o
   7  -3   1       12.01       11.91      0.94 o
   8  -3   1        1.18        0.17      0.61 o
  -8  -2   1       18.23       17.82      0.71 o
  -7  -2   1       49.29       47.72      1.47 o
  -6  -2   1       81.61       84.05      2.29 o
  -5  -2   1       83.62       82.63      1.85 o
  -4  -2   1      561.24      568.42     12.09 o
  -3  -2   1      855.51      832.58      7.46 o
  -2  -2   1     2333.42     2255.62     16.83 o
  -1  -2   1      209.82      174.53      3.79 o
   0  -2   1      757.88      701.81      6.70 o
   1  -2   1      834.80      778.18     10.54 o
   2  -2   1      283.98      271.06      6.01 o
   3  -2   1       33.46       30.76      2.61 o
   4  -2   1       17.18       12.70      2.31 o
   5  -2   1       58.08       53.68      1.54 o
   6  -2   1        5.09        5.75      0.67 o
   7  -2   1        0.63        1.14      0.51 o
   8  -2   1        3.45        3.03      0.77 o
  -8  -1   1        3.03        1.97      0.45 o
  -7  -1   1        4.91        4.61      0.73 o
  -6  -1   1       37.59       34.07      2.25 o
  -5  -1   1       62.83       62.86      1.59 o
  -4  -1   1     3013.25     3159.60     26.42 o
  -3  -1   1      627.21      592.22      9.73 o
  -2  -1   1     6156.40     6376.35    114.59 o
  -1  -1   1      117.57       99.54      2.78 o
   0  -1   1     1181.35     1146.64     13.89 o
   1  -1   1      764.10      721.93      9.80 o
   2  -1   1      562.49      532.35      8.25 o
   3  -1   1       81.62       77.15      3.97 o
   4  -1   1        0.10        1.44      1.62 o
   5  -1   1       10.47       10.65      0.68 o
   6  -1   1       24.58       25.77      1.07 o
   7  -1   1       12.32       11.31      0.94 o
   8  -1   1       13.04       12.36      0.74 o
  -8   0   1        6.05        7.75      0.72 o
  -7   0   1       16.15       14.44      0.87 o
  -6   0   1      471.41      483.98      7.44 o
  -5   0   1       55.56       53.46      1.42 o
  -4   0   1      838.20      815.64     12.99 o
  -3   0   1       85.97       71.71      3.48 o
  -2   0   1    14115.04    16395.58    200.55 o
  -1   0   1     3351.18     3395.99     16.70 o
   0   0   1     3539.93     3621.89     37.30 o
   1   0   1     2477.38     2460.78     17.26 o
   2   0   1      117.31      143.28      2.13 o
   3   0   1      312.91      300.38      4.96 o
   4   0   1      313.95      304.57      9.04 o
   5   0   1       60.24       60.37      1.87 o
   6   0   1        4.77        4.88      0.58 o
   7   0   1        1.16        0.97      0.62 o
   8   0   1        5.70        4.85      0.83 o
  -8   1   1        3.01        2.06      0.63 o
  -7   1   1        4.99        4.08      0.71 o
  -6   1   1       37.69       31.55      2.14 o
  -5   1   1       64.17       62.37      2.39 o
  -4   1   1     3008.65     3166.25     25.62 o
  -3   1   1      627.09      630.03     10.01 o
  -2   1   1     6158.52     6205.15    117.31 o
  -1   1   1      117.80      101.10      2.94 o
   0   1   1     1176.71     1132.31      5.23 o
   1   1   1      763.51      716.26      4.54 o
   2   1   1      564.78      547.29      3.99 o
   3   1   1       82.32       80.66      3.06 o
   4   1   1        0.12        0.26      1.08 o
   5   1   1       10.50       10.77      0.66 o
   6   1   1       24.43       24.73      1.03 o
   7   1   1       12.45       11.19      1.29 o
   8   1   1       13.03       12.91      1.11 o
  -8   2   1       18.12       17.33      0.96 o
  -7   2   1       49.28       49.43      2.42 o
  -6   2   1       81.42       80.72      3.15 o
  -5   2   1       84.41       84.64      2.32 o
  -4   2   1      561.61      600.34     11.04 o
  -3   2   1      854.36      863.58     11.97 o
  -2   2   1     2332.33     2100.98     16.88 o
  -1   2   1      212.07      171.31      3.93 o
   0   2   1      754.84      695.46      6.71 o
   1   2   1      840.94      781.17      3.06 o
   2   2   1      283.58      262.98      2.05 o
   3   2   1       34.48       34.87      1.35 o
   4   2   1       16.65       14.10      0.70 o
   5   2   1       57.85       52.94      1.94 o
   6   2   1        5.09        6.21      0.85 o
   7   2   1        0.59        0.76      0.69 o
   8   2   1        3.52        3.09      0.51 o
  -8   3   1        6.73        6.27      0.67 o
  -7   3   1       11.54        9.75      1.32 o
  -6   3   1       39.57       41.26      2.37 o
  -5   3   1       92.96      100.56      2.63 o
  -4   3   1      696.26      681.57      4.78 o
  -3   3   1      211.47      215.80      6.20 o
  -2   3   1      806.20      729.86      9.99 o
  -1   3   1      279.48      256.72      3.40 o
   0   3   1     1023.11      944.77      8.88 o
   1   3   1     1360.14     1350.28      8.43 o
   2   3   1      246.46      239.89      2.95 o
   3   3   1       56.74       52.39      1.75 o
   4   3   1      108.97      108.42      1.46 o
   5   3   1       68.30       64.14      2.22 o
   6   3   1       19.65       18.15      1.19 o
   7   3   1       12.19       11.69      1.28 o
   8   3   1        1.19        1.53      0.61 o
  -8   4   1        1.53        0.63      0.49 o
  -7   4   1       25.58       23.46      1.72 o
  -6   4   1       12.27       11.58      1.49 o
  -5   4   1        8.55        8.59      1.49 o
  -4   4   1       18.99       18.93      1.15 o
  -3   4   1      166.61      164.16      5.68 o
  -2   4   1       24.38       23.96      2.27 o
  -1   4   1      724.10      664.31      8.14 o
   1   4   1      954.55      912.11      7.52 o
   2   4   1      500.01      486.84      6.54 o
   3   4   1        7.22        6.60      0.76 o
   4   4   1      205.68      206.27      1.84 o
   5   4   1       24.56       24.94      1.00 o
   6   4   1       24.62       23.89      0.98 o
   7   4   1        4.94        3.80      0.73 o
   8   4   1        1.98        1.99      0.59 o
  -8   5   1        0.06        0.53      0.44 o
  -7   5   1        2.94        2.94      0.97 o
  -6   5   1       18.42       15.51      1.67 o
  -5   5   1       29.20       26.57      1.48 o
  -4   5   1      291.70      300.93      2.44 o
  -3   5   1       87.41       80.90      4.30 o
  -2   5   1      141.77      127.25      4.76 o
  -1   5   1      259.13      264.72      5.68 o
   0   5   1      572.06      534.99      8.24 o
   1   5   1      392.41      409.21      5.32 o
   2   5   1     1372.87     1377.81      6.42 o
   3   5   1      223.18      207.24      2.60 o
   4   5   1       71.09       75.53      1.00 o
   5   5   1       81.89       85.21      1.51 o
   6   5   1       14.84       15.17      0.90 o
   7   5   1        3.60        2.98      0.53 o
  -8   6   1       18.31       17.11      1.10 o
  -7   6   1       17.21       18.57      1.34 o
  -6   6   1        4.06        3.57      0.82 o
  -5   6   1       34.20       37.80      1.27 o
  -4   6   1       60.72       65.36      1.36 o
  -3   6   1      519.60      540.63      3.54 o
  -2   6   1        2.30        1.84      1.50 o
  -1   6   1      217.20      203.58      5.45 o
   0   6   1      218.33      220.87      6.39 o
   1   6   1      541.87      532.27      9.58 o
   2   6   1       25.06       23.13      1.24 o
   3   6   1      307.52      322.17      2.44 o
   4   6   1      177.60      178.00      1.45 o
   5   6   1        2.08        2.30      0.51 o
   6   6   1        6.55        5.06      0.67 o
   7   6   1       32.31       29.77      1.00 o
  -7   7   1        1.03        1.45      0.43 o
  -6   7   1       24.31       25.13      2.37 o
  -5   7   1        2.46        2.21      0.74 o
  -4   7   1      121.83      124.78      1.89 o
  -3   7   1      108.02      105.35      1.42 o
  -2   7   1      480.94      465.15      7.19 o
  -1   7   1       65.86       67.87      2.43 o
   0   7   1        4.99        3.84      0.72 o
   1   7   1     1133.71     1137.01     15.14 o
   2   7   1       69.71       81.18      4.41 o
   3   7   1        9.40        9.94      0.79 o
   4   7   1        7.43        6.55      0.52 o
   5   7   1       64.91       64.23      1.32 o
   6   7   1        6.40        5.26      1.00 o
   7   7   1        7.47        7.27      0.52 o
  -7   8   1        6.44        5.72      0.56 o
  -6   8   1       18.90       19.85      1.19 o
  -5   8   1       25.07       24.22      1.73 o
  -4   8   1        1.68        0.74      0.60 o
  -3   8   1      253.01      256.91      3.74 o
  -2   8   1      155.63      167.44      4.57 o
  -1   8   1      318.20      360.30      6.22 o
   0   8   1      236.64      251.84      7.31 o
   1   8   1      104.99      114.21      6.84 o
   2   8   1       92.30       84.87      4.82 o
   3   8   1      293.62      299.02      2.71 o
   4   8   1      110.85      111.38      1.39 o
   5   8   1        2.20        2.30      0.73 o
   6   8   1        7.57        7.45      1.18 o
   7   8   1       14.16       14.51      1.17 o
  -7   9   1        0.94        0.75      0.51 o
  -6   9   1       10.37        9.63      0.93 o
  -5   9   1      124.75      127.80      2.76 o
  -4   9   1        8.28        7.13      0.75 o
  -3   9   1       35.70       36.84      1.11 o
  -2   9   1       89.19       89.05      3.58 o
  -1   9   1      233.13      252.43      5.12 o
   0   9   1       37.04       32.06      3.01 o
   1   9   1      197.37      180.62      7.04 o
   2   9   1      132.42      123.17      7.20 o
   3   9   1       97.37       93.92      1.62 o
   4   9   1       61.31       60.72      1.11 o
   5   9   1       11.88       11.81      0.71 o
   6   9   1       28.32       28.09      1.84 o
   7   9   1       16.44       17.15      0.87 o
  -7  10   1       15.21       14.47      1.14 o
  -6  10   1       13.25       12.31      0.97 o
  -5  10   1       13.88       14.06      0.97 o
  -4  10   1        5.68        7.53      0.76 o
  -3  10   1      208.70      209.37      5.15 o
  -2  10   1       88.90       95.65      3.89 o
  -1  10   1      242.75      240.43      8.04 o
   0  10   1       51.20       48.35      4.69 o
   1  10   1       79.65       82.32      5.16 o
   2  10   1       21.35       19.15      1.22 o
   3  10   1       17.44       16.59      0.86 o
   4  10   1        0.91        0.69      0.48 o
   5  10   1       22.83       24.20      0.86 o
   6  10   1       26.15       25.34      1.26 o
  -6  11   1       33.46       33.98      1.82 o
  -5  11   1       40.12       42.44      1.34 o
  -4  11   1       41.83       41.51      1.64 o
  -3  11   1       22.03       21.76      1.11 o
  -2  11   1       26.60       23.07      2.24 o
  -1  11   1       40.30       39.30      2.58 o
   0  11   1      270.16      252.85      6.92 o
   1  11   1       66.32       79.13      5.35 o
   2  11   1      155.64      159.72      3.79 o
   3  11   1      108.12      102.02      1.88 o
   4  11   1       57.10       58.12      1.02 o
   5  11   1        6.34        5.70      0.58 o
   6  11   1        5.91        6.57      0.75 o
  -6  12   1       39.10       41.52      1.32 o
  -5  12   1        5.31        5.12      0.59 o
  -4  12   1       90.52       89.60      1.75 o
  -3  12   1       82.45       82.42      2.92 o
  -1  12   1      206.34      218.35      9.50 o
   0  12   1       48.85       43.99      3.11 o
   1  12   1       15.59       13.72      2.57 o
   2  12   1        9.84        8.57      1.26 o
   3  12   1       43.15       41.19      0.99 o
   4  12   1       26.27       24.75      0.71 o
   5  12   1       22.44       23.99      0.88 o
   6  12   1       12.45       16.67      1.26 o
  -6  13   1        8.48        8.74      0.87 o
  -5  13   1       12.19       12.77      1.46 o
  -4  13   1      144.81      152.74      3.28 o
  -3  13   1       64.28       64.44      1.83 o
   1  13   1       42.92       37.79      2.01 o
   2  13   1       64.05       66.02      2.64 o
   3  13   1       91.58       90.79      1.23 o
   4  13   1       12.68       13.30      0.58 o
   5  13   1        1.86        1.60      0.46 o
  -5  14   1       19.92       21.05      0.96 o
  -4  14   1       31.79       33.56      1.24 o
  -3  14   1        6.03        6.77      0.83 o
   2  14   1       28.72       30.95      1.31 o
   3  14   1        9.67       11.14      0.64 o
   4  14   1        1.75        1.11      0.40 o
   5  14   1        9.35       10.62      0.46 o
  -4  15   1       33.90       35.13      0.81 o
  -3  15   1        7.14        8.62      1.17 o
   1  15   1        2.95        4.28      1.07 o
   2  15   1       15.77       18.90      0.85 o
   3  15   1        7.06        6.77      0.47 o
   4  15   1       10.70       11.12      0.76 o
  -4  16   1        8.94        9.45      0.98 o
  -3  16   1        0.34        1.04      0.85 o
  -2  16   1       14.38       10.94      1.14 o
   1  16   1       38.98       38.70      2.40 o
   2  16   1        4.08        3.44      0.48 o
   3  16   1       11.45       14.16      0.71 o
   4  16   1        2.07        1.63      0.70 o
  -1  17   1        5.20        4.96      0.97 o
   0  17   1        7.19        4.96      0.90 o
   1  17   1        3.51        3.08      0.79 o
   2  17   1        2.15        3.14      0.75 o
   3  17   1        1.99        3.52      0.78 o
  -1 -18   2       38.04       42.28      1.62 o
   0 -18   2       11.64        6.76      1.32 o
   1 -18   2       14.89        7.60      1.20 o
  -3 -17   2        1.15        1.32      1.04 o
  -2 -17   2       27.28       35.25      1.24 o
  -1 -17   2       11.43       11.46      1.20 o
   0 -17   2        3.67        3.14      0.79 o
   1 -17   2       11.89        8.51      0.94 o
   2 -17   2        4.55        4.29      0.92 o
  -4 -16   2       15.95       20.52      1.58 o
  -3 -16   2        6.14        5.67      0.74 o
  -2 -16   2        1.65        2.55      0.80 o
  -1 -16   2        8.17        8.68      1.02 o
   0 -16   2        9.19        9.94      1.73 o
   1 -16   2        7.33        7.50      0.74 o
   2 -16   2        0.89        0.59      0.62 o
   3 -16   2       10.51        7.86      1.02 o
  -4 -15   2       23.10       23.59      1.17 o
  -3 -15   2        4.34        5.89      0.81 o
  -2 -15   2       19.38       19.29      1.15 o
  -1 -15   2        9.75        8.97      1.06 o
   0 -15   2        4.37        5.53      0.80 o
   1 -15   2        8.95        7.47      0.63 o
   2 -15   2       50.65       49.31      2.11 o
   3 -15   2       18.49       19.35      1.97 o
   4 -15   2        0.76        0.33      0.82 o
  -5 -14   2       30.60       34.48      1.24 o
  -4 -14   2       31.36       32.89      1.52 o
  -3 -14   2       84.27       87.23      2.40 o
  -2 -14   2       46.11       46.90      1.29 o
  -1 -14   2       55.77       58.30      1.45 o
   0 -14   2        0.49        0.15      0.53 o
   1 -14   2       71.18       74.07      1.23 o
   2 -14   2        1.20        0.87      0.47 o
   3 -14   2       18.48       19.92      1.25 o
   4 -14   2       85.98       81.19      1.93 o
   5 -14   2        2.14        1.55      0.75 o
  -5 -13   2       27.72       32.15      1.43 o
  -4 -13   2       88.35       95.12      2.47 o
  -3 -13   2      144.44      157.81      3.14 o
  -2 -13   2       52.36       56.39      1.65 o
  -1 -13   2       19.66       20.92      0.90 o
   0 -13   2       85.94       92.06      1.72 o
   1 -13   2      229.37      223.89      2.23 o
   2 -13   2       55.55       48.36      1.41 o
   3 -13   2       17.18       17.74      1.01 o
   4 -13   2       12.95       12.93      1.64 o
   5 -13   2       19.87       17.93      1.46 o
  -6 -12   2       38.55       40.91      1.32 o
  -5 -12   2       26.92       29.81      1.49 o
  -4 -12   2      101.21      104.42      2.64 o
  -3 -12   2        7.20        7.11      0.80 o
  -2 -12   2       17.65       16.52      0.70 o
  -1 -12   2      233.48      244.45      2.57 o
   0 -12   2      106.44      111.76      3.52 o
   1 -12   2       14.82       16.11      0.90 o
   2 -12   2      260.99      240.07      2.48 o
   3 -12   2      190.17      190.23      2.25 o
   4 -12   2        7.33        6.87      0.83 o
   5 -12   2        9.77       10.16      0.76 o
   6 -12   2       33.00       24.77      1.34 o
  -6 -11   2       54.04       54.89      1.24 o
  -5 -11   2       15.71       16.26      0.81 o
  -4 -11   2      106.72      111.06      2.12 o
  -3 -11   2       26.23       27.40      0.93 o
  -2 -11   2       23.79       20.69      0.94 o
  -1 -11   2       30.29       30.18      0.88 o
   0 -11   2       52.20       54.53      1.00 o
   1 -11   2      123.68      117.31      2.54 o
   2 -11   2      168.10      168.50      2.08 o
   3 -11   2       31.75       32.16      1.28 o
   4 -11   2       54.83       54.74      1.38 o
   5 -11   2       13.87       14.16      0.77 o
   6 -11   2        8.54        8.23      1.19 o
  -7 -10   2       13.57       14.54      1.03 o
  -6 -10   2        2.16        2.29      0.46 o
  -5 -10   2        7.69        7.49      0.68 o
  -4 -10   2       42.57       45.10      1.10 o
  -3 -10   2       17.18       14.36      0.62 o
  -2 -10   2      318.41      323.88      4.81 o
  -1 -10   2       91.25      100.44      1.13 o
   0 -10   2       69.06       66.12      0.95 o
   1 -10   2       13.33       13.08      0.60 o
   2 -10   2       68.80       65.73      1.06 o
   3 -10   2       22.66       23.75      0.84 o
   4 -10   2       73.83       68.13      1.32 o
   5 -10   2      130.40      140.99      1.74 o
   6 -10   2       10.72       12.15      0.63 o
  -7  -9   2       25.38       26.56      1.36 o
  -6  -9   2        9.53        9.58      0.67 o
  -5  -9   2       13.98       13.13      0.93 o
  -4  -9   2       17.37       15.82      0.73 o
  -3  -9   2       72.48       74.58      1.43 o
  -2  -9   2       56.05       54.85      0.88 o
  -1  -9   2      159.62      171.43      2.09 o
   0  -9   2      158.37      158.07      2.69 o
   1  -9   2      292.90      303.85      2.69 o
   2  -9   2      304.13      317.48      2.27 o
   3  -9   2       12.76       14.89      0.76 o
   4  -9   2      149.17      153.41      2.01 o
   5  -9   2       22.33       23.01      0.93 o
   6  -9   2        3.11        3.32      0.52 o
  -7  -8   2       14.72       16.23      0.70 o
  -6  -8   2       15.55       13.05      0.75 o
  -5  -8   2        6.43        6.52      0.65 o
  -4  -8   2       60.88       60.85      1.60 o
  -3  -8   2      309.78      314.94      4.23 o
  -2  -8   2      123.97      133.47      2.17 o
  -1  -8   2       19.08       22.70      2.63 o
   0  -8   2       66.98       68.07      4.42 o
   1  -8   2      164.08      162.93      6.84 o
   2  -8   2       37.05       38.86      1.04 o
   3  -8   2      250.18      248.74      3.06 o
   4  -8   2       56.12       51.34      1.11 o
   5  -8   2       32.39       32.50      0.94 o
   6  -8   2       11.44       10.71      0.77 o
   7  -8   2        9.32        9.12      0.49 o
  -7  -7   2        2.42        2.19      0.54 o
  -6  -7   2        9.14        8.39      0.74 o
  -5  -7   2       19.94       20.68      1.01 o
  -4  -7   2       23.84       23.97      0.87 o
  -3  -7   2        1.47        1.22      0.40 o
  -2  -7   2      126.26      111.07      5.40 o
  -1  -7   2      105.14      114.22      5.29 o
   0  -7   2     1105.84     1173.92     16.66 o
   1  -7   2      406.85      436.50      6.37 o
   2  -7   2       58.25       60.22      4.85 o
   3  -7   2      102.33      105.54      1.61 o
   4  -7   2       45.28       47.45      1.08 o
   5  -7   2       32.71       32.07      0.91 o
   6  -7   2       34.63       38.23      1.05 o
   7  -7   2        0.48       -0.14      0.39 o
  -7  -6   2        1.75        1.28      0.43 o
  -6  -6   2        0.27        0.72      0.53 o
  -5  -6   2       26.79       26.22      1.29 o
  -4  -6   2       29.36       31.30      0.98 o
  -3  -6   2       78.48       79.80      4.47 o
  -2  -6   2      292.62      288.75      7.91 o
  -1  -6   2      773.22      762.21     12.55 o
   0  -6   2      802.11      813.82     12.73 o
   1  -6   2       66.35       70.43      2.53 o
   2  -6   2      228.92      263.69      5.20 o
   3  -6   2      167.51      178.02      2.37 o
   4  -6   2       51.42       47.91      1.18 o
   5  -6   2       13.47       13.96      1.05 o
   6  -6   2       17.16       15.98      1.15 o
   7  -6   2        4.05        3.60      0.52 o
  -8  -5   2       10.46        8.35      0.53 o
  -7  -5   2       19.90       18.86      1.18 o
  -6  -5   2       50.87       53.15      1.43 o
  -5  -5   2      118.68      113.23      2.25 o
  -4  -5   2        8.18        9.31      0.51 o
  -3  -5   2       55.88       54.08      3.50 o
  -2  -5   2      132.81      133.08      5.09 o
  -1  -5   2     2100.91     2025.95     19.04 o
   0  -5   2       41.84       48.79      3.01 o
   1  -5   2      414.45      419.36      5.76 o
   2  -5   2      415.21      450.61      9.36 o
   3  -5   2       99.29      107.64      5.28 o
   4  -5   2       98.30      102.57      1.42 o
   5  -5   2        0.65        0.91      0.68 o
   6  -5   2       38.85       41.60      2.27 o
   7  -5   2       31.44       32.00      2.53 o
  -8  -4   2        6.52        6.43      0.51 o
  -7  -4   2       17.70       18.05      1.13 o
  -6  -4   2      202.56      202.93      2.60 o
  -5  -4   2       20.93       20.51      0.71 o
  -4  -4   2       62.53       68.68      0.99 o
  -3  -4   2      213.14      196.02      6.07 o
  -2  -4   2       71.79       71.37      3.61 o
  -1  -4   2       21.19       18.75      1.92 o
   0  -4   2      451.01      411.62      5.85 o
   1  -4   2      200.12      192.64      3.70 o
   2  -4   2      712.18      729.05     10.11 o
   3  -4   2      252.12      236.97      7.78 o
   4  -4   2       73.83       75.52      1.68 o
   5  -4   2      211.18      222.11      2.73 o
   6  -4   2       14.72       13.79      1.09 o
   7  -4   2        1.45        0.81      0.78 o
  -8  -3   2       96.79       94.55      2.51 o
  -7  -3   2       95.22       92.50      3.37 o
  -6  -3   2      148.84      146.78      2.33 o
  -5  -3   2       39.06       35.50      0.77 o
  -4  -3   2      118.10      129.15      1.71 o
  -3  -3   2       36.80       38.70      2.78 o
  -2  -3   2      270.54      257.44      4.53 o
  -1  -3   2      584.99      572.60      6.00 o
   0  -3   2      333.66      303.11      4.20 o
   1  -3   2      958.38      920.01      9.86 o
   2  -3   2      646.91      668.21     10.93 o
   3  -3   2      334.84      326.09      8.95 o
   4  -3   2       86.63       86.19      1.77 o
   5  -3   2       62.89       62.52      1.75 o
   6  -3   2        5.52        3.58      0.80 o
   7  -3   2       38.27       43.06      1.95 o
  -8  -2   2       49.43       41.52      1.00 o
  -7  -2   2        9.79       10.47      1.45 o
  -6  -2   2      244.57      244.92      3.84 o
  -5  -2   2       32.21       30.32      0.79 o
  -4  -2   2     1016.68     1037.76     16.79 o
  -3  -2   2      130.44      125.47      5.20 o
  -2  -2   2      193.27      181.91      5.42 o
  -1  -2   2     1267.14     1199.88     11.58 o
   0  -2   2      103.69       90.54      1.67 o
   1  -2   2      172.74      157.69      2.92 o
   2  -2   2      245.85      257.08      8.80 o
   3  -2   2       82.88       77.06      4.37 o
   4  -2   2       32.22       32.22      0.95 o
   5  -2   2       11.27       10.33      1.17 o
   6  -2   2       12.22       11.56      1.35 o
   7  -2   2       20.95       18.91      1.61 o
  -8  -1   2       13.91       10.76      0.72 o
  -7  -1   2       61.39       63.72      3.55 o
  -6  -1   2      420.72      433.89      3.98 o
  -5  -1   2      133.24      136.08      2.02 o
  -4  -1   2      331.16      336.63      9.39 o
  -3  -1   2      450.62      430.89      9.39 o
  -2  -1   2     1690.87     1652.22     16.18 o
  -1  -1   2      136.23      135.31      3.93 o
   0  -1   2     1775.22     1725.00     13.78 o
   1  -1   2      936.79      867.61      6.31 o
   2  -1   2      122.08      120.76      3.73 o
   3  -1   2      377.08      372.45      9.30 o
   4  -1   2       25.05       23.03      0.86 o
   5  -1   2      104.82      104.74      1.82 o
   6  -1   2       74.75       77.28      3.06 o
   7  -1   2        9.64       10.16      1.84 o
   8  -1   2        2.99        2.80      0.61 o
  -8   0   2       63.62       61.36      2.22 o
  -7   0   2        3.00        1.31      0.59 o
  -6   0   2      157.32      167.96      2.93 o
  -5   0   2      572.03      570.00      4.44 o
  -4   0   2       44.72       43.92      3.58 o
  -3   0   2       21.04       27.58      2.61 o
  -2   0   2        5.28        1.47      1.31 o
  -1   0   2       54.44       50.29      2.66 o
   0   0   2      519.99      488.67      4.56 o
   1   0   2      118.44       93.42      5.28 o
   2   0   2        7.15        7.53      1.43 o
   3   0   2       64.03       67.54      3.97 o
   4   0   2      158.33      175.89      2.64 o
   5   0   2       43.02       42.26      1.20 o
   6   0   2        5.49        4.65      0.85 o
   7   0   2       26.06       27.85      1.82 o
   8   0   2        8.67        9.22      0.85 o
  -8   1   2       13.96       12.73      1.24 o
  -7   1   2       61.99       60.24      1.47 o
  -6   1   2      418.83      431.85      7.19 o
  -5   1   2      133.60      134.32      1.88 o
  -4   1   2      334.57      350.58      9.50 o
  -3   1   2      451.29      439.46      9.62 o
  -2   1   2     1693.69     1660.72     16.62 o
  -1   1   2      135.56      129.24      3.98 o
   0   1   2     1766.39     1719.84      9.38 o
   1   1   2      933.85      856.42      9.86 o
   2   1   2      121.43      108.60      4.17 o
   3   1   2      377.11      362.38      8.87 o
   4   1   2       24.95       24.35      1.10 o
   5   1   2      104.62      104.40      1.54 o
   6   1   2       75.24       76.08      2.20 o
   7   1   2        9.78       10.54      1.30 o
   8   1   2        2.94        3.08      0.64 o
  -8   2   2       49.49       41.03      1.84 o
  -7   2   2        9.79        8.86      0.94 o
  -6   2   2      244.64      252.33      5.51 o
  -5   2   2       32.29       32.19      0.96 o
  -4   2   2     1017.05     1056.66     16.61 o
  -3   2   2      130.31      122.84      5.28 o
  -2   2   2      194.43      177.57      5.65 o
  -1   2   2     1269.80     1194.80     12.35 o
   0   2   2      105.60       94.91      3.04 o
   1   2   2      172.07      156.73      2.95 o
   2   2   2      248.85      242.09      4.46 o
   3   2   2       84.69       76.02      4.07 o
   4   2   2       32.27       30.19      0.71 o
   5   2   2       11.60       10.74      0.67 o
   6   2   2       12.02       11.81      1.08 o
   7   2   2       20.66       18.66      1.82 o
   8   2   2        0.30        0.16      0.54 o
  -8   3   2       96.31       94.32      1.49 o
  -7   3   2       95.38       89.69      3.22 o
  -6   3   2      150.04      148.12      4.29 o
  -5   3   2       39.37       35.87      1.30 o
  -4   3   2      116.72      124.88      2.86 o
  -3   3   2       36.36       36.29      3.27 o
  -2   3   2      271.70      248.83      6.82 o
  -1   3   2      586.48      562.16      8.79 o
   0   3   2      335.65      307.36      6.18 o
   1   3   2      956.73      897.96     10.65 o
   2   3   2      649.63      667.45      6.71 o
   3   3   2      333.90      330.41      8.09 o
   4   3   2       87.50       84.64      1.03 o
   5   3   2       63.00       64.56      1.31 o
   6   3   2        5.52        5.58      0.73 o
   7   3   2       38.03       39.97      1.47 o
  -8   4   2        6.57        5.97      0.59 o
  -7   4   2       17.62       18.41      1.61 o
  -6   4   2      202.32      209.81      5.11 o
  -5   4   2       21.28       20.81      1.00 o
  -4   4   2       62.06       66.06      1.31 o
  -3   4   2      213.10      192.84      6.96 o
  -2   4   2       71.43       61.62      3.62 o
  -1   4   2       21.27       16.79      2.07 o
   1   4   2      200.20      202.42      4.56 o
   2   4   2      710.36      710.14      7.12 o
   3   4   2      252.48      241.88      1.79 o
   4   4   2       73.45       73.53      1.04 o
   5   4   2      213.00      217.80      2.44 o
   6   4   2       14.59       14.72      0.79 o
   7   4   2        1.45        0.81      0.64 o
  -8   5   2       10.50        7.04      0.91 o
  -7   5   2       20.06       18.73      1.63 o
  -6   5   2       50.63       47.93      2.63 o
  -5   5   2      118.71      115.17      2.63 o
  -4   5   2        8.04        9.73      0.66 o
  -3   5   2       55.09       49.78      3.85 o
  -2   5   2      133.57      118.72      5.19 o
  -1   5   2     2103.43     2094.53     19.50 o
   0   5   2       41.24       44.22      2.96 o
   1   5   2      411.88      401.22      8.32 o
   2   5   2      413.34      457.00      8.52 o
   3   5   2       99.46      106.44      1.43 o
   4   5   2       99.34      100.66      1.07 o
   5   5   2        0.65        1.07      0.47 o
   6   5   2       39.06       40.46      1.14 o
   7   5   2       31.59       31.35      1.11 o
  -7   6   2        1.66        1.26      0.98 o
  -6   6   2        0.27       -0.11      1.20 o
  -5   6   2       26.94       29.06      2.16 o
  -4   6   2       29.87       30.66      0.99 o
  -3   6   2       79.15       78.81      3.39 o
  -2   6   2      293.12      272.94      8.20 o
  -1   6   2      775.22      778.65     20.17 o
   0   6   2      802.03      840.29     12.57 o
   1   6   2       68.13       70.83      4.00 o
   2   6   2      229.47      250.97      3.52 o
   3   6   2      167.01      175.57      2.16 o
   4   6   2       51.42       47.74      0.82 o
   5   6   2       13.34       12.53      0.61 o
   6   6   2       17.48       17.57      0.83 o
   7   6   2        3.99        3.65      0.51 o
  -7   7   2        2.39        1.54      0.64 o
  -6   7   2        8.90        8.38      1.30 o
  -5   7   2       20.35       19.57      1.95 o
  -4   7   2       23.98       24.09      0.92 o
  -3   7   2        1.46        0.95      0.50 o
  -2   7   2      126.17      106.50      5.44 o
  -1   7   2      103.43      112.25      7.03 o
   0   7   2     1101.89     1184.56     16.17 o
   1   7   2      404.78      429.22      9.92 o
   2   7   2       58.19       56.09      1.35 o
   3   7   2      102.66      102.90      1.66 o
   4   7   2       44.53       45.66      0.81 o
   5   7   2       32.34       31.57      0.76 o
   6   7   2       34.50       37.25      1.06 o
   7   7   2        0.47        0.85      0.88 o
  -7   8   2       14.66       15.84      0.88 o
  -6   8   2       15.57       13.32      1.06 o
  -5   8   2        6.35        6.08      1.43 o
  -4   8   2       61.17       60.63      1.48 o
  -3   8   2      307.77      301.48      3.01 o
  -2   8   2      125.04      131.19      6.35 o
  -1   8   2       19.09       21.75      2.76 o
   0   8   2       66.65       64.21      4.32 o
   1   8   2      163.89      158.88      5.23 o
   2   8   2       36.84       39.58      1.01 o
   3   8   2      253.03      245.39      2.07 o
   4   8   2       56.10       49.25      1.03 o
   5   8   2       32.73       35.09      0.88 o
   6   8   2       11.40       10.82      0.82 o
   7   8   2        9.20        7.64      0.63 o
  -7   9   2       25.15       22.51      1.32 o
  -6   9   2        9.38       10.19      0.95 o
  -5   9   2       13.86       15.25      1.26 o
  -4   9   2       17.65       16.77      1.21 o
  -3   9   2       71.97       73.39      1.62 o
  -2   9   2       55.85       58.71      3.15 o
  -1   9   2      160.10      171.31      5.06 o
   0   9   2      158.45      150.90      7.70 o
   1   9   2      292.65      285.44      9.12 o
   2   9   2      304.87      306.21      3.81 o
   3   9   2       12.59       13.81      0.66 o
   4   9   2      149.39      153.39      1.71 o
   5   9   2       22.54       23.42      0.76 o
   6   9   2        3.15        2.47      0.59 o
  -7  10   2       13.49       10.77      1.01 o
  -6  10   2        2.08        3.04      0.69 o
  -5  10   2        7.69        6.76      0.97 o
  -4  10   2       42.36       44.11      1.36 o
  -3  10   2       16.73       14.70      1.00 o
  -2  10   2      318.17      350.60     11.37 o
  -1  10   2       91.13       99.60      2.22 o
   0  10   2       69.76       63.78      3.87 o
   1  10   2       13.17       11.69      1.11 o
   2  10   2       69.43       64.64      1.49 o
   3  10   2       23.11       25.42      0.85 o
   4  10   2       73.43       70.64      1.21 o
   5  10   2      130.86      141.20      1.56 o
   6  10   2       10.82       10.27      0.71 o
  -6  11   2       54.25       53.65      1.99 o
  -5  11   2       15.82       17.84      1.78 o
  -4  11   2      107.54      114.14      1.94 o
  -3  11   2       26.34       27.41      1.24 o
  -2  11   2       23.96       18.09      3.88 o
  -1  11   2       30.21       30.44      5.79 o
   0  11   2       52.23       52.52      3.02 o
   1  11   2      123.70      111.98      2.74 o
   2  11   2      167.30      169.28      4.72 o
   3  11   2       32.05       33.33      0.95 o
   4  11   2       55.06       54.61      0.98 o
   5  11   2       14.02       15.77      0.61 o
   6  11   2        8.61        9.00      0.61 o
  -6  12   2       38.16       41.22      1.21 o
  -5  12   2       26.35       26.80      1.31 o
  -4  12   2      101.13      103.23      2.29 o
  -3  12   2        7.30        8.69      1.30 o
  -2  12   2       18.00       16.61      1.45 o
   0  12   2      106.86      115.12      4.76 o
   1  12   2       14.79       15.76      1.60 o
   2  12   2      259.79      250.94      5.68 o
   3  12   2      188.53      188.48      1.98 o
   4  12   2        7.33        7.73      0.49 o
   5  12   2        9.71       12.12      0.53 o
  -5  13   2       27.66       30.05      1.67 o
  -4  13   2       88.28       91.25      4.21 o
  -3  13   2      143.77      151.41      3.61 o
  -2  13   2       52.75       51.52      2.25 o
  -1  13   2       19.77       19.05      1.55 o
   0  13   2       85.96       90.48      3.06 o
   1  13   2      229.04      208.35      4.59 o
   2  13   2       56.13       50.73      2.35 o
   3  13   2       17.22       18.08      0.71 o
   4  13   2       12.63       12.47      0.47 o
   5  13   2       19.80       20.96      0.62 o
  -5  14   2       30.58       34.33      1.67 o
  -4  14   2       31.05       30.42      1.15 o
  -3  14   2       84.76       90.06      2.80 o
  -2  14   2       46.68       47.42      2.26 o
  -1  14   2       56.62       59.70      2.44 o
   0  14   2        0.47        1.25      0.94 o
   1  14   2       70.83       75.61      2.77 o
   2  14   2        1.17        0.58      0.60 o
   3  14   2       18.61       20.24      0.69 o
   4  14   2       86.04       86.35      1.05 o
   5  14   2        2.13        3.01      1.21 o
  -4  15   2       22.82       20.28      0.93 o
  -3  15   2        4.34        5.87      1.69 o
  -2  15   2       19.36       19.88      1.09 o
  -1  15   2        9.69        8.71      1.30 o
   0  15   2        4.42        5.81      1.29 o
   1  15   2        8.72        8.32      0.85 o
   2  15   2       50.92       51.73      1.32 o
   3  15   2       18.40       20.77      0.56 o
   4  15   2        0.76        0.72      0.31 o
  -3  16   2        6.10        5.88      0.88 o
  -2  16   2        1.65        2.31      0.63 o
  -1  16   2        8.13        7.53      1.11 o
   0  16   2        9.22       12.79      1.32 o
   1  16   2        7.33        7.65      0.61 o
   2  16   2        0.84        1.32      0.36 o
   3  16   2       10.36       11.86      0.44 o
  -1  17   2       11.38       10.23      1.14 o
   0  17   2        3.80        5.65      0.98 o
   1  17   2       11.78       13.47      0.66 o
   2  17   2        4.36        5.20      0.76 o
  -2 -17   3       17.59       18.67      1.12 o
  -1 -17   3        6.94        4.87      0.80 o
   0 -17   3        7.08        5.78      1.24 o
   1 -17   3        2.47        1.02      1.06 o
  -3 -16   3        5.82        4.68      0.81 o
  -2 -16   3       16.41       18.12      1.39 o
  -1 -16   3        6.32        6.95      0.93 o
   0 -16   3        2.01        1.18      0.57 o
   1 -16   3       15.00       13.56      2.04 o
   2 -16   3       13.95        5.47      1.80 o
  -4 -15   3        4.12        2.77      0.69 o
  -3 -15   3       15.27       16.95      1.35 o
  -2 -15   3       10.09       11.73      1.10 o
  -1 -15   3        9.68        8.27      1.11 o
   0 -15   3       23.24       21.43      1.35 o
   1 -15   3        7.05        4.80      0.55 o
   2 -15   3        0.92        0.89      0.55 o
   3 -15   3       14.15       14.90      1.35 o
  -5 -14   3       13.62       14.50      1.03 o
  -4 -14   3        0.10       -0.12      0.71 o
  -3 -14   3       17.51       17.89      0.94 o
  -2 -14   3       15.67       14.15      1.61 o
  -1 -14   3       13.83        5.93      3.52 o
   0 -14   3        7.74        5.35      1.48 o
   1 -14   3        5.12        5.92      0.61 o
   2 -14   3       38.80       39.38      2.65 o
   3 -14   3        0.43        0.15      0.78 o
  -5 -13   3       16.93       17.82      1.38 o
  -4 -13   3        2.78        1.94      0.55 o
  -3 -13   3       14.89       14.93      1.24 o
  -2 -13   3       31.08       33.44      1.99 o
  -1 -13   3       25.31       23.40      1.71 o
   0 -13   3       77.04       68.84      1.81 o
   1 -13   3       16.49       17.28      1.14 o
   2 -13   3       51.37       46.76      1.81 o
   3 -13   3       28.43       30.41      1.18 o
   4 -13   3        7.57        7.80      1.42 o
   5 -13   3       12.32        9.42      1.05 o
  -6 -12   3        1.25        1.56      0.61 o
  -5 -12   3        7.30        8.62      1.01 o
  -4 -12   3       15.66       15.84      1.34 o
  -3 -12   3      151.40      156.33      3.79 o
  -2 -12   3       83.64       82.18      2.27 o
  -1 -12   3       33.12       35.36      1.25 o
   0 -12   3      131.40      120.80      2.55 o
   1 -12   3       73.69       65.90      1.78 o
   2 -12   3      116.72      114.68      1.85 o
   3 -12   3       16.18       13.88      0.86 o
   4 -12   3       93.06       94.30      2.40 o
   5 -12   3        7.35        6.03      0.86 o
  -6 -11   3       42.87       46.03      1.39 o
  -5 -11   3       19.87       19.22      0.99 o
  -4 -11   3       32.13       33.09      1.22 o
  -3 -11   3       22.63       22.49      0.90 o
  -2 -11   3       50.72       47.46      1.13 o
  -1 -11   3       87.91       84.78      1.67 o
   0 -11   3      161.51      163.30      3.56 o
   1 -11   3      200.34      199.27      2.12 o
   2 -11   3       98.12       92.42      2.47 o
   3 -11   3       18.42       22.59      0.89 o
   4 -11   3       74.21       74.97      1.52 o
   5 -11   3       50.81       50.39      2.23 o
  -6 -10   3       10.28       11.63      0.57 o
  -5 -10   3        0.29        0.22      0.61 o
  -4 -10   3       38.96       39.64      1.05 o
  -3 -10   3        5.16        5.05      0.69 o
  -2 -10   3       31.25       32.90      1.21 o
  -1 -10   3      118.09      124.52      2.03 o
   0 -10   3       18.91       18.95      0.87 o
   1 -10   3        0.18        0.75      0.54 o
   2 -10   3       66.29       64.98      1.15 o
   3 -10   3      292.95      288.29      2.88 o
   4 -10   3        4.22        4.05      0.69 o
   5 -10   3       16.40       15.99      0.75 o
   6 -10   3       16.21       17.24      1.15 o
  -7  -9   3        9.80        9.56      0.93 o
  -6  -9   3        0.68        1.12      0.56 o
  -5  -9   3       21.70       21.61      0.93 o
  -4  -9   3        0.65        0.77      0.54 o
  -3  -9   3       26.43       28.64      1.09 o
  -2  -9   3       27.05       26.70      0.86 o
  -1  -9   3       63.01       63.80      1.42 o
   0  -9   3        2.71        3.07      0.57 o
   1  -9   3       42.65       45.34      0.82 o
   2  -9   3        7.74        8.49      0.61 o
   3  -9   3       97.63       92.48      1.67 o
   4  -9   3        7.88        6.50      0.59 o
   5  -9   3       10.58        9.61      0.71 o
   6  -9   3       22.59       22.10      0.93 o
  -7  -8   3        4.69        4.55      0.46 o
  -6  -8   3       14.66       14.76      0.86 o
  -5  -8   3      149.18      152.62      2.65 o
  -4  -8   3       23.81       24.95      0.96 o
  -3  -8   3       17.58       16.78      0.88 o
  -2  -8   3      241.99      256.07      2.83 o
  -1  -8   3      238.25      238.67      3.79 o
   0  -8   3      208.14      200.98      2.60 o
   1  -8   3       39.25       38.29      1.07 o
   2  -8   3       29.07       31.40      0.76 o
   3  -8   3       25.78       26.64      0.98 o
   4  -8   3      105.57      110.05      1.60 o
   5  -8   3       31.65       31.85      1.07 o
   6  -8   3       38.36       40.43      0.99 o
  -7  -7   3       15.64       14.08      0.62 o
  -6  -7   3        9.26        9.15      0.79 o
  -5  -7   3       44.63       45.10      1.78 o
  -4  -7   3       10.53       11.14      0.84 o
  -3  -7   3       21.17       22.73      0.79 o
  -2  -7   3      232.19      249.89      1.92 o
  -1  -7   3       38.37       30.43      3.18 o
   0  -7   3      101.26      124.99      5.97 o
   1  -7   3      158.35      159.58      4.42 o
   2  -7   3        7.78        9.21      0.53 o
   3  -7   3        6.27        5.54      0.64 o
   4  -7   3        8.14        8.20      0.63 o
   5  -7   3        9.35        8.14      0.77 o
   6  -7   3        1.05        0.81      0.48 o
   7  -7   3       18.76       19.62      1.11 o
  -7  -6   3        5.24        4.43      0.60 o
  -6  -6   3        0.20       -0.34      1.13 o
  -5  -6   3       27.85       27.32      1.40 o
  -4  -6   3      269.57      276.28      4.27 o
  -3  -6   3      267.19      287.41      4.58 o
  -2  -6   3      204.63      205.95      7.60 o
  -1  -6   3      713.68      710.21     13.43 o
   0  -6   3      124.86      134.33      5.85 o
   1  -6   3       39.71       40.80      3.05 o
   2  -6   3       12.06       12.72      0.93 o
   3  -6   3       60.36       65.02      1.34 o
   4  -6   3       71.99       74.56      1.52 o
   5  -6   3      112.35      119.94      2.50 o
   6  -6   3        3.83        3.66      0.55 o
   7  -6   3       29.13       31.20      0.87 o
  -7  -5   3       29.81       28.18      1.82 o
  -6  -5   3        3.93        3.31      1.19 o
  -5  -5   3       49.15       49.21      1.43 o
  -4  -5   3       67.03       66.22      1.27 o
  -3  -5   3      320.18      339.99      5.43 o
  -2  -5   3      278.44      279.95      8.37 o
  -1  -5   3       18.65       17.79      2.37 o
   0  -5   3      582.34      591.80     11.24 o
   1  -5   3      517.88      535.80      7.45 o
   2  -5   3       11.68       13.01      1.42 o
   3  -5   3       45.12       42.79      1.13 o
   4  -5   3      128.86      135.96      2.44 o
   5  -5   3       18.07       18.90      1.21 o
   6  -5   3       71.66       77.38      2.75 o
   7  -5   3        3.98        4.08      0.51 o
  -8  -4   3       17.04       14.39      1.03 o
  -7  -4   3        1.71        1.48      0.95 o
  -6  -4   3       28.02       29.42      1.38 o
  -5  -4   3       33.14       34.89      1.00 o
  -4  -4   3      155.70      154.01      1.49 o
  -3  -4   3       33.70       28.97      2.87 o
  -2  -4   3       63.12       57.91      3.77 o
  -1  -4   3       53.50       51.39      3.40 o
   0  -4   3      101.01       90.08      4.18 o
   1  -4   3       19.75       19.33      1.85 o
   2  -4   3       74.40       80.02      4.27 o
   3  -4   3      136.87      145.11      4.39 o
   4  -4   3        0.43        0.77      0.54 o
   5  -4   3        1.51        1.08      0.64 o
   6  -4   3        5.18        5.30      0.79 o
   7  -4   3        0.73        0.52      0.46 o
  -8  -3   3       51.34       48.23      1.22 o
  -7  -3   3        0.76        0.99      0.99 o
  -6  -3   3       40.43       41.89      1.15 o
  -5  -3   3        6.85        5.96      0.52 o
  -4  -3   3       56.56       54.83      0.89 o
  -3  -3   3       28.69       27.97      2.14 o
  -2  -3   3      179.20      172.19      4.30 o
  -1  -3   3      874.41      856.54     12.71 o
   0  -3   3      371.46      355.24      7.65 o
   1  -3   3     1202.67     1226.64     10.32 o
   2  -3   3       21.10       15.05      2.11 o
   3  -3   3       35.08       35.23      1.77 o
   4  -3   3       11.14        8.86      0.85 o
   5  -3   3       89.32       93.47      6.62 o
   6  -3   3        8.17       10.76      1.02 o
   7  -3   3        0.91        1.18      0.83 o
  -8  -2   3       18.12       16.45      0.77 o
  -7  -2   3        4.73        3.95      1.14 o
  -6  -2   3       31.44       34.36      1.28 o
  -5  -2   3      102.53      104.60      1.46 o
  -4  -2   3       77.47       77.91      0.99 o
  -3  -2   3       40.22       36.99      3.34 o
  -2  -2   3        8.22        5.91      1.81 o
  -1  -2   3      355.76      345.63      7.13 o
   0  -2   3     1022.43     1048.26      6.71 o
   1  -2   3      170.60      189.49      5.69 o
   2  -2   3      373.91      396.26      9.49 o
   3  -2   3      501.58      514.20     12.24 o
   4  -2   3      114.19      113.24      2.88 o
   5  -2   3        0.22        0.57      0.78 o
   6  -2   3       22.14       21.28      1.65 o
   7  -2   3        5.94        6.89      0.87 o
  -8  -1   3       19.17       16.09      1.16 o
  -7  -1   3       15.49       14.22      1.08 o
  -6  -1   3        3.09        3.56      0.59 o
  -5  -1   3       46.08       47.43      1.01 o
  -4  -1   3        5.48        6.75      0.44 o
  -3  -1   3       85.85       78.62      4.62 o
  -2  -1   3     1408.12     1377.00     16.64 o
  -1  -1   3      513.20      563.36      9.16 o
   0  -1   3      135.37      147.25      3.03 o
   1  -1   3      109.20      108.19      2.83 o
   2  -1   3      339.30      353.71      8.89 o
   3  -1   3      409.73      416.28     10.84 o
   4  -1   3       53.25       52.80      1.55 o
   5  -1   3        8.45        8.02      1.33 o
   6  -1   3        3.31        2.06      0.82 o
   7  -1   3        5.45        6.29      1.23 o
  -8   0   3       14.40       14.81      1.18 o
  -7   0   3       25.81       22.03      1.26 o
  -6   0   3       33.42       34.87      1.06 o
  -5   0   3       23.16       20.65      0.88 o
  -4   0   3        4.15        2.97      0.48 o
  -3   0   3       14.04       13.12      2.27 o
  -2   0   3       28.53       25.45      2.53 o
  -1   0   3      187.96      231.51      6.03 o
   0   0   3      221.70      228.81      3.87 o
   1   0   3      734.18      776.75     45.07 o
   2   0   3       41.69       38.57      3.05 o
   3   0   3        8.94        7.40      1.71 o
   4   0   3      113.42      115.08      1.78 o
   5   0   3      184.09      201.24      3.42 o
   6   0   3        3.24        4.28      1.20 o
   7   0   3        5.03        5.19      0.79 o
  -8   1   3       19.16       16.91      1.24 o
  -7   1   3       15.65       14.16      1.07 o
  -6   1   3        3.14        2.60      0.50 o
  -5   1   3       45.75       45.08      1.24 o
  -4   1   3        5.52        6.83      0.57 o
  -3   1   3       85.89       81.81      4.68 o
  -2   1   3     1403.05     1420.39     17.31 o
  -1   1   3      511.50      544.29      9.46 o
   0   1   3      134.97      135.04      4.18 o
   1   1   3      109.50      118.38      4.73 o
   2   1   3      342.23      340.41      8.34 o
   3   1   3      405.04      372.91      9.98 o
   4   1   3       53.63       54.21      1.29 o
   5   1   3        8.52        7.57      0.74 o
   6   1   3        3.22        2.31      0.78 o
   7   1   3        5.46        5.49      1.30 o
  -8   2   3       17.86       15.53      1.14 o
  -7   2   3        4.81        5.66      0.84 o
  -6   2   3       31.02       32.44      1.14 o
  -5   2   3      103.32      103.01      2.12 o
  -4   2   3       78.43       79.68      1.23 o
  -3   2   3       39.95       38.88      3.49 o
  -2   2   3        8.13        6.41      1.81 o
  -1   2   3      355.31      363.02      8.04 o
   0   2   3     1023.58     1037.38     11.96 o
   1   2   3      169.89      192.37      3.53 o
   2   2   3      375.97      376.11      8.60 o
   3   2   3      500.99      507.02      4.82 o
   4   2   3      114.87      113.85      1.61 o
   5   2   3        0.23        0.68      0.60 o
   6   2   3       22.10       25.65      1.39 o
   7   2   3        5.92        6.35      1.77 o
  -8   3   3       51.48       47.48      1.24 o
  -7   3   3        0.76        0.74      0.66 o
  -6   3   3       40.11       42.76      1.62 o
  -5   3   3        6.91        6.29      0.91 o
  -4   3   3       56.19       54.81      1.51 o
  -1   3   3      875.26      869.45     12.78 o
   0   3   3      372.08      365.09      7.44 o
   1   3   3     1210.00     1272.82      9.44 o
   2   3   3       21.54       15.95      1.95 o
   3   3   3       35.33       34.70      0.80 o
   4   3   3       11.47        9.19      0.53 o
   5   3   3       88.06       92.31      1.92 o
   6   3   3        8.11        9.61      0.87 o
   7   3   3        0.88        0.09      1.07 o
  -8   4   3       17.31       13.24      1.06 o
  -7   4   3        1.63        1.27      0.70 o
  -6   4   3       28.09       30.19      1.42 o
  -5   4   3       33.12       32.72      1.13 o
  -4   4   3      156.84      158.48      4.40 o
  -3   4   3       33.36       33.16      3.46 o
  -2   4   3       63.22       62.16      4.17 o
  -1   4   3       52.35       54.19      3.71 o
   0   4   3       99.04       90.49      4.09 o
   1   4   3       19.14       22.69      1.44 o
   2   4   3       74.87       77.69      1.48 o
   3   4   3      137.12      142.95      1.31 o
   4   4   3        0.50        0.53      0.36 o
   5   4   3        1.50        1.77      0.58 o
   6   4   3        5.38        6.00      0.69 o
   7   4   3        0.71        0.64      1.19 o
  -7   5   3       29.67       26.21      1.23 o
  -6   5   3        4.08        3.16      0.59 o
  -5   5   3       49.11       46.51      1.76 o
  -4   5   3       67.02       66.71      3.36 o
  -3   5   3      320.76      327.68      4.57 o
  -2   5   3      277.94      282.50      3.78 o
  -1   5   3       17.55       16.85      2.43 o
   0   5   3      580.11      576.04     10.62 o
   1   5   3      514.85      505.83     10.76 o
   2   5   3       11.42       12.04      0.64 o
   3   5   3       45.61       41.92      0.75 o
   4   5   3      129.65      127.37      1.40 o
   5   5   3       18.28       16.92      0.85 o
   6   5   3       71.81       78.03      2.42 o
   7   5   3        3.90        2.03      1.19 o
  -7   6   3        5.24        4.95      1.27 o
  -6   6   3        0.19        0.50      0.53 o
  -5   6   3       28.19       29.32      1.40 o
  -4   6   3      270.02      275.93      6.66 o
  -3   6   3      268.94      286.67      5.89 o
  -2   6   3      202.17      204.50      7.99 o
  -1   6   3      712.95      730.40     13.60 o
   0   6   3      125.84      146.58      5.83 o
   1   6   3       39.50       43.12      0.96 o
   2   6   3       11.58       12.56      0.72 o
   3   6   3       60.71       61.13      1.02 o
   4   6   3       72.33       72.96      0.97 o
   5   6   3      111.98      117.29      1.87 o
   6   6   3        3.88        4.16      0.88 o
   7   6   3       28.81       28.67      1.12 o
  -7   7   3       15.59       13.54      0.97 o
  -6   7   3        9.06        8.31      1.48 o
  -5   7   3       44.70       48.67      2.24 o
  -4   7   3       10.38       14.55      1.52 o
  -3   7   3       21.39       20.32      1.11 o
  -2   7   3      231.08      236.49      3.94 o
  -1   7   3       38.82       35.64      1.48 o
   0   7   3      101.73      120.72      1.89 o
   1   7   3      157.94      147.95      1.69 o
   2   7   3        8.05        7.92      0.57 o
   3   7   3        6.68        6.61      0.49 o
   4   7   3        8.37        7.43      0.43 o
   5   7   3        9.08        7.81      0.47 o
   6   7   3        1.08        0.56      0.60 o
   7   7   3       18.81       19.44      1.17 o
  -7   8   3        4.83        4.73      0.94 o
  -6   8   3       14.88       15.06      1.11 o
  -5   8   3      148.87      152.11      2.94 o
  -4   8   3       23.40       23.74      1.61 o
  -3   8   3       17.93       17.24      3.07 o
  -2   8   3      242.73      243.51      7.24 o
  -1   8   3      238.32      228.17      3.64 o
   0   8   3      207.49      198.51      1.83 o
   1   8   3       39.54       37.71      0.88 o
   2   8   3       29.66       31.59      1.21 o
   3   8   3       25.91       25.29      0.81 o
   4   8   3      106.13      111.27      1.24 o
   5   8   3       31.72       32.00      0.75 o
   6   8   3       38.24       41.61      1.19 o
  -7   9   3        9.70       10.01      0.97 o
  -6   9   3        0.64        1.51      0.51 o
  -5   9   3       22.12       20.98      1.05 o
  -4   9   3        0.73        1.25      0.81 o
  -3   9   3       26.49       23.62      3.93 o
  -2   9   3       26.89       25.80      1.27 o
  -1   9   3       63.20       62.59      6.42 o
   0   9   3        2.72        3.16      0.43 o
   1   9   3       44.05       43.65      1.21 o
   2   9   3        7.77        9.01      0.62 o
   3   9   3       98.14       92.37      1.46 o
   4   9   3        7.87        6.28      0.46 o
   5   9   3       10.43        9.56      0.50 o
   6   9   3       22.50       22.58      0.99 o
  -6  10   3       10.35       11.57      0.59 o
  -5  10   3        0.28        0.62      0.57 o
  -4  10   3       39.16       38.06      1.61 o
  -3  10   3        4.90        5.16      1.22 o
  -2  10   3       30.94       29.89      1.70 o
  -1  10   3      117.30      117.61      2.18 o
   0  10   3       19.28       17.48      0.74 o
   1  10   3        0.23        0.97      0.53 o
   2  10   3       66.99       66.12      1.64 o
   3  10   3      291.79      289.28      2.28 o
   4  10   3        4.07        3.91      0.43 o
   5  10   3       16.36       16.29      0.55 o
   6  10   3       16.34       17.53      0.77 o
  -6  11   3       42.66       44.83      1.88 o
  -5  11   3       19.94       19.28      1.17 o
  -4  11   3       32.58       33.66      1.51 o
  -3  11   3       22.77       22.07      1.94 o
  -2  11   3       50.48       49.74      1.64 o
  -1  11   3       88.63       83.73      1.66 o
   0  11   3      160.47      156.29      3.01 o
   1  11   3      200.07      192.27      2.50 o
   2  11   3       97.69       94.21      1.53 o
   3  11   3       18.68       23.92      0.76 o
   4  11   3       74.13       78.17      1.02 o
   5  11   3       51.05       52.95      1.12 o
  -6  12   3        1.32        1.10      0.62 o
  -5  12   3        7.26        7.32      0.85 o
  -4  12   3       15.65       15.36      1.29 o
  -3  12   3      152.85      148.55      3.97 o
  -2  12   3       82.54       78.16      2.54 o
  -1  12   3       32.93       33.37      1.45 o
   0  12   3      131.27      120.66      1.70 o
   1  12   3       73.90       68.09      1.41 o
   2  12   3      116.79      112.26      2.94 o
   3  12   3       16.63       14.64      0.63 o
   4  12   3       92.85       98.33      1.07 o
   5  12   3        7.37        6.37      0.51 o
  -5  13   3       16.75       18.35      0.67 o
  -4  13   3        2.84        3.12      0.70 o
  -3  13   3       14.50       15.65      0.90 o
  -2  13   3       31.23       33.81      0.99 o
  -1  13   3       25.11       23.59      1.50 o
   0  13   3       77.24       67.61      1.57 o
   1  13   3       16.88       18.38      0.78 o
   2  13   3       51.82       48.18      0.99 o
   3  13   3       28.99       33.79      0.76 o
   4  13   3        7.74        7.38      0.42 o
   5  13   3       12.30       11.69      1.39 o
  -5  14   3       13.61       13.89      1.12 o
  -4  14   3        0.08        0.42      0.40 o
  -3  14   3       17.67       17.85      0.75 o
  -2  14   3       15.75       14.84      1.02 o
  -1  14   3       13.77       13.27      0.79 o
   0  14   3        7.68        6.12      0.91 o
   1  14   3        5.44        7.60      0.71 o
   2  14   3       38.53       39.26      0.86 o
   3  14   3        0.42        0.25      0.35 o
   4  14   3       19.96       24.41      0.73 o
  -4  15   3        4.21        4.16      0.91 o
  -3  15   3       15.48       17.37      0.67 o
  -2  15   3       10.12       10.95      0.70 o
  -1  15   3        9.74        8.02      0.61 o
   0  15   3       23.14       22.95      1.54 o
   1  15   3        7.20        7.72      0.67 o
   2  15   3        0.92        1.13      0.43 o
   3  15   3       14.17       18.56      0.52 o
  -2  16   3       16.66       18.33      1.31 o
  -1  16   3        6.48        7.73      0.65 o
   0  16   3        2.13        2.20      0.59 o
   1  16   3       14.90       15.22      0.64 o
   2  16   3       14.13       17.10      0.56 o
  -1  17   3        6.98        6.25      0.86 o
   0  17   3        7.11        6.47      0.64 o
   1  17   3        2.40        2.14      0.75 o
  -2 -16   4       12.86       12.62      1.02 o
  -1 -16   4       10.08        7.98      1.01 o
   0 -16   4        1.88        0.98      0.59 o
  -3 -15   4       19.05       16.31      1.16 o
  -2 -15   4        2.93        1.86      1.46 o
  -1 -15   4       15.82       17.21      1.48 o
   0 -15   4        0.22       -0.09      0.55 o
   1 -15   4        8.75        5.73      1.11 o
   2 -15   4        4.23        1.29      0.56 o
  -4 -14   4       17.50       16.90      1.12 o
  -1 -14   4       63.18       64.87      3.10 o
   0 -14   4       21.56       18.05      2.62 o
   1 -14   4       15.99       14.68      1.43 o
   2 -14   4        3.36        3.88      1.38 o
   3 -14   4       17.99       19.33      1.41 o
  -5 -13   4        3.88        2.86      0.74 o
  -4 -13   4        5.01        3.08      0.95 o
  -3 -13   4      121.42      125.23      6.36 o
  -1 -13   4       17.73       18.32      1.55 o
   0 -13   4       32.73       40.72      1.98 o
   1 -13   4       17.33       13.91      0.96 o
   2 -13   4       37.78       36.50      1.30 o
   3 -13   4       16.62       15.56      0.91 o
   4 -13   4       11.59       10.64      1.31 o
  -5 -12   4        4.86        6.13      0.93 o
  -4 -12   4       85.74       91.04      4.51 o
  -3 -12   4        8.38        8.23      0.99 o
  -2 -12   4        1.41        1.64      1.12 o
  -1 -12   4       20.56       21.10      2.15 o
   0 -12   4      157.11      155.77      2.59 o
   1 -12   4       79.91       82.13      3.32 o
   2 -12   4       31.00       33.34      1.33 o
   3 -12   4       10.70        9.03      0.87 o
   4 -12   4        0.47        0.44      0.61 o
  -6 -11   4        0.87        0.99      0.58 o
  -5 -11   4       10.27        9.50      1.27 o
  -4 -11   4       47.85       49.91      1.81 o
  -3 -11   4       73.90       73.66      1.94 o
  -2 -11   4       15.37       12.42      0.67 o
  -1 -11   4       98.33       98.08      2.64 o
   0 -11   4       58.48       54.35      2.09 o
   1 -11   4       63.74       55.15      1.78 o
   2 -11   4       24.46       24.28      1.39 o
   3 -11   4        6.52        7.39      0.93 o
   4 -11   4        5.97        5.67      0.82 o
   5 -11   4       15.55       15.69      2.06 o
  -6 -10   4        3.11        3.34      0.94 o
  -5 -10   4       27.55       25.66      1.24 o
  -4 -10   4        8.52        8.58      0.87 o
  -3 -10   4       99.86       97.88      2.02 o
  -2 -10   4       98.91       97.69      1.57 o
  -1 -10   4       18.47       18.28      1.17 o
   0 -10   4       29.83       32.28      1.05 o
   1 -10   4       53.37       51.30      1.21 o
   2 -10   4      131.07      115.90      5.94 o
   3 -10   4       97.48       98.89      2.01 o
   4 -10   4       17.47       16.90      0.88 o
   5 -10   4        5.73        4.67      0.52 o
  -6  -9   4       23.84       26.26      1.62 o
  -5  -9   4       56.09       56.77      1.83 o
  -4  -9   4       29.32       28.53      1.07 o
  -3  -9   4       17.92       16.37      1.38 o
  -2  -9   4       62.54       67.17      1.27 o
  -1  -9   4      135.19      141.29      1.83 o
   0  -9   4       81.39       78.33      1.35 o
   1  -9   4       80.72       85.19      1.39 o
   2  -9   4      104.95      101.25      1.70 o
   3  -9   4       95.94       91.20      2.19 o
   4  -9   4       76.41       79.13      2.25 o
   5  -9   4        4.82        5.01      0.67 o
   6  -9   4       44.12       48.27      1.69 o
  -7  -8   4        0.93        0.80      0.64 o
  -6  -8   4       33.76       34.34      1.85 o
  -5  -8   4       13.24       14.49      0.86 o
  -4  -8   4      336.10      352.31      5.02 o
  -3  -8   4       53.74       57.10      2.21 o
  -2  -8   4       91.86       95.89      1.49 o
  -1  -8   4      116.98      119.03      1.69 o
   0  -8   4      294.29      300.63      3.09 o
   1  -8   4        2.68        3.41      0.53 o
   2  -8   4       15.97       15.94      0.83 o
   3  -8   4       52.94       56.93      1.37 o
   4  -8   4      126.74      133.17      2.30 o
   5  -8   4       63.88       66.13      2.14 o
   6  -8   4       12.43       14.50      0.88 o
  -7  -7   4        2.74        2.47      0.38 o
  -6  -7   4       64.87       66.59      1.50 o
  -5  -7   4        5.93        7.02      0.66 o
  -4  -7   4      102.80      105.56      1.80 o
  -3  -7   4      325.74      333.58      4.47 o
  -2  -7   4       82.77       87.82      1.69 o
  -1  -7   4        1.43        1.55      0.49 o
   0  -7   4       95.79      101.40      1.45 o
   1  -7   4       14.89       12.65      0.67 o
   2  -7   4       26.58       25.40      0.90 o
   3  -7   4       88.88       85.61      1.60 o
   4  -7   4       88.18       89.15      1.65 o
   5  -7   4       80.53       83.40      2.51 o
   6  -7   4        1.69        1.66      0.65 o
  -7  -6   4        0.08        0.35      0.46 o
  -6  -6   4       38.68       40.76      2.40 o
  -5  -6   4       24.53       24.96      0.98 o
  -4  -6   4       59.86       61.75      1.66 o
  -3  -6   4       11.26        9.97      0.57 o
  -2  -6   4       12.90       13.13      0.63 o
  -1  -6   4        1.14        2.24      0.80 o
   0  -6   4      132.94      132.35      2.13 o
   1  -6   4      332.60      336.62      3.57 o
   2  -6   4      159.32      161.01      1.78 o
   3  -6   4       33.56       35.42      1.22 o
   4  -6   4       38.53       37.80      1.38 o
   5  -6   4       57.18       59.71      1.61 o
   6  -6   4       30.28       30.01      1.23 o
  -7  -5   4        5.53        4.31      0.64 o
  -6  -5   4       39.65       40.17      2.00 o
  -5  -5   4       11.31       11.56      0.87 o
  -4  -5   4       46.25       42.38      1.25 o
  -3  -5   4       57.16       58.31      0.87 o
  -2  -5   4       69.59       69.19      1.73 o
  -1  -5   4       67.23       60.61      4.37 o
   0  -5   4       38.63       36.43      3.38 o
   1  -5   4       59.73       61.52      1.55 o
   2  -5   4       86.05       91.82      2.59 o
   3  -5   4       42.89       45.34      1.31 o
   4  -5   4       15.37       17.32      1.31 o
   5  -5   4       89.53       90.44      2.53 o
   6  -5   4       56.20       63.55      1.40 o
  -7  -4   4       15.36       11.88      1.21 o
  -6  -4   4       60.66       62.53      1.54 o
  -5  -4   4       96.33      102.70      2.38 o
  -4  -4   4       18.22       18.02      0.62 o
  -3  -4   4      112.84      120.63      1.30 o
  -2  -4   4      197.78      184.99      7.48 o
  -1  -4   4      218.23      205.19      7.47 o
   0  -4   4       74.78       81.65      4.58 o
   1  -4   4       18.62       20.59      1.85 o
   2  -4   4      320.25      338.67      6.66 o
   3  -4   4       53.99       59.94      1.79 o
   4  -4   4      105.65      108.77      2.81 o
   5  -4   4        6.06        6.94      1.18 o
   6  -4   4       22.75       22.92      1.29 o
   7  -4   4        0.66        0.02      0.56 o
  -7  -3   4        9.91        9.54      1.23 o
  -6  -3   4        8.18        9.05      0.74 o
  -5  -3   4      179.60      184.34      2.58 o
  -4  -3   4      119.06      117.10      1.63 o
  -3  -3   4       44.44       46.10      0.95 o
  -2  -3   4        6.38        6.59      1.23 o
  -1  -3   4      754.27      815.42     14.31 o
   0  -3   4       46.09       46.03      3.43 o
   1  -3   4      445.89      483.28      9.84 o
   2  -3   4      112.99      118.01      3.43 o
   3  -3   4       36.10       38.31      2.06 o
   4  -3   4       43.99       43.10      1.79 o
   5  -3   4       39.68       44.18      1.84 o
   6  -3   4        0.80        0.92      0.91 o
   7  -3   4        5.86        5.00      0.80 o
  -7  -2   4       10.89       11.27      1.19 o
  -6  -2   4       16.45       18.06      0.83 o
  -5  -2   4       37.73       35.81      0.98 o
  -4  -2   4      107.40      109.44      1.39 o
  -3  -2   4      111.73      120.85      2.22 o
  -2  -2   4      166.44      169.60      6.46 o
  -1  -2   4      355.58      373.71      8.27 o
   0  -2   4      461.11      477.17      9.97 o
   1  -2   4      529.83      570.15     14.55 o
   2  -2   4       41.73       45.18      1.88 o
   3  -2   4      238.96      247.40      3.71 o
   4  -2   4        9.99        9.20      1.21 o
   5  -2   4       12.39       12.41      1.32 o
   6  -2   4       28.24       30.56      1.44 o
   7  -2   4        5.84        6.03      1.00 o
  -7  -1   4       10.75       12.42      1.26 o
  -6  -1   4       11.86       10.82      0.70 o
  -5  -1   4       15.38       13.72      0.66 o
  -4  -1   4       66.06       64.97      1.07 o
  -3  -1   4       93.39      110.58      2.06 o
  -2  -1   4      334.47      350.00      9.29 o
  -1  -1   4      261.81      275.72      7.25 o
   0  -1   4      387.61      417.92      7.33 o
   1  -1   4      328.24      337.33     14.95 o
   2  -1   4       78.02       87.97      5.13 o
   3  -1   4       16.18       16.28      0.83 o
   4  -1   4        1.70        1.00      0.67 o
   5  -1   4       22.48       21.04      2.35 o
   6  -1   4       10.43        7.72      1.65 o
   7  -1   4       32.61       31.87      1.60 o
  -7   0   4       13.17       10.23      0.87 o
  -6   0   4      136.34      130.59      1.97 o
  -5   0   4      146.44      154.78      2.03 o
  -4   0   4        9.77        9.78      0.51 o
  -3   0   4      470.49      496.62      6.25 o
  -2   0   4        6.91       10.10      2.31 o
  -1   0   4      350.04      384.95      8.78 o
   0   0   4      239.45      239.20      5.82 o
   1   0   4       35.88       35.27      1.97 o
   2   0   4      362.13      369.52     10.17 o
   3   0   4       13.03       13.31      0.64 o
   4   0   4        0.65        0.33      0.52 o
   5   0   4       88.06       84.93      4.02 o
   6   0   4       10.55        6.32      1.75 o
   7   0   4        2.36        1.48      0.88 o
  -7   1   4       10.68       10.97      0.91 o
  -6   1   4       11.78       11.15      0.72 o
  -5   1   4       15.49       14.06      0.73 o
  -4   1   4       65.67       64.14      1.06 o
  -3   1   4       93.57      104.17      1.54 o
  -2   1   4      336.34      347.40      9.56 o
  -1   1   4      261.92      268.81      7.54 o
   0   1   4      390.50      447.92      8.46 o
   1   1   4      324.76      331.75      8.80 o
   2   1   4       77.87       83.54      4.92 o
   3   1   4       16.17       18.02      1.47 o
   4   1   4        1.66        0.88      0.58 o
   5   1   4       22.31       21.34      0.93 o
   6   1   4       10.29        9.00      1.70 o
   7   1   4       32.50       35.41      1.81 o
  -7   2   4       10.97       11.43      0.70 o
  -6   2   4       16.24       15.36      0.76 o
  -5   2   4       37.61       34.56      1.03 o
  -4   2   4      107.56      109.95      1.84 o
  -3   2   4      110.93      117.54      2.64 o
  -2   2   4      166.01      162.08      2.90 o
  -1   2   4      356.43      362.27      9.10 o
   0   2   4      461.04      495.85      9.47 o
   1   2   4      526.71      559.60     11.21 o
   2   2   4       41.14       38.92      2.24 o
   3   2   4      238.15      246.63      3.00 o
   4   2   4       10.08       10.54      0.80 o
   5   2   4       12.15       10.87      0.85 o
   6   2   4       28.22       25.05      2.20 o
   7   2   4        5.80        6.20      1.06 o
  -7   3   4        9.86        8.44      0.62 o
  -6   3   4        8.42        9.04      0.63 o
  -5   3   4      179.74      188.85      2.08 o
  -4   3   4      119.59      117.74      1.87 o
  -3   3   4       44.59       44.60      0.78 o
  -2   3   4        6.35        4.50      0.48 o
  -1   3   4      754.31      797.78     14.03 o
   0   3   4       45.98       46.80      1.84 o
   1   3   4      443.89      471.75      4.74 o
   2   3   4      112.43      111.36      1.79 o
   3   3   4       36.26       35.71      0.97 o
   4   3   4       43.78       46.59      1.39 o
   5   3   4       39.78       43.30      3.65 o
   6   3   4        0.79       -0.21      0.73 o
   7   3   4        5.88        6.04      1.04 o
  -7   4   4       15.47       13.03      0.73 o
  -6   4   4       60.73       60.93      1.25 o
  -5   4   4       95.83       98.83      1.66 o
  -4   4   4       18.45       18.70      0.90 o
  -3   4   4      114.43      121.73      1.93 o
  -2   4   4      197.26      191.29      1.76 o
  -1   4   4      217.97      203.07      1.76 o
   0   4   4       75.22       85.92      1.33 o
   1   4   4       19.12       21.69      0.89 o
   2   4   4      320.47      332.91      3.66 o
   3   4   4       53.83       59.65      1.03 o
   4   4   4      105.54      105.14      2.00 o
   5   4   4        5.89        6.12      0.93 o
   6   4   4       22.79       23.32      1.00 o
   7   4   4        0.69        1.33      0.83 o
  -7   5   4        5.66        5.07      0.95 o
  -6   5   4       39.71       41.72      1.84 o
  -5   5   4       11.47       11.64      0.74 o
  -4   5   4       46.81       45.55      1.11 o
  -3   5   4       57.28       57.01      1.26 o
  -2   5   4       70.63       72.31      1.25 o
  -1   5   4       66.59       65.91      1.09 o
   0   5   4       37.70       30.85      0.77 o
   1   5   4       60.24       60.24      0.95 o
   2   5   4       85.78       87.08      1.02 o
   3   5   4       43.00       47.14      0.92 o
   4   5   4       15.18       17.36      0.89 o
   5   5   4       89.65       93.90      2.31 o
   6   5   4       56.21       62.27      1.55 o
  -7   6   4        0.08        0.74      0.71 o
  -6   6   4       38.77       42.27      1.25 o
  -5   6   4       24.41       25.85      0.92 o
  -4   6   4       60.74       64.14      1.37 o
  -3   6   4       11.36        9.90      0.69 o
  -2   6   4       12.79       13.02      0.59 o
  -1   6   4        1.25        0.74      0.41 o
   0   6   4      131.99      126.71      1.28 o
   1   6   4      334.81      328.36      4.25 o
   2   6   4      157.75      160.06      1.33 o
   3   6   4       33.73       37.65      0.74 o
   4   6   4       38.88       39.73      1.09 o
   5   6   4       57.05       63.02      1.60 o
   6   6   4       30.05       29.31      1.20 o
  -7   7   4        2.72        1.42      0.76 o
  -6   7   4       64.41       63.19      2.11 o
  -5   7   4        5.90        6.05      0.62 o
  -4   7   4      102.58      102.49      2.49 o
  -3   7   4      325.99      333.61      5.30 o
  -2   7   4       83.78       88.81      1.29 o
  -1   7   4        1.37        1.14      0.39 o
   0   7   4       96.19       95.89      1.17 o
   1   7   4       15.01       12.71      0.57 o
   2   7   4       26.51       26.27      0.69 o
   3   7   4       88.18       83.24      1.05 o
   4   7   4       89.12       90.68      2.67 o
   5   7   4       80.28       87.06      1.80 o
   6   7   4        1.60        1.85      0.51 o
  -7   8   4        0.95        1.03      0.62 o
  -6   8   4       33.57       34.55      1.13 o
  -5   8   4       13.11       13.44      0.74 o
  -4   8   4      335.66      351.16      3.64 o
  -3   8   4       53.82       58.63      1.32 o
  -2   8   4       91.66       88.36      2.40 o
  -1   8   4      117.33      117.54      1.47 o
   0   8   4      293.56      287.65      2.39 o
   1   8   4        2.48        2.33      0.43 o
   2   8   4       16.06       15.35      0.61 o
   3   8   4       53.49       56.68      0.98 o
   4   8   4      126.28      132.99      1.87 o
   5   8   4       63.67       66.50      1.55 o
   6   8   4       12.44       13.10      0.78 o
  -6   9   4       24.00       26.87      1.50 o
  -5   9   4       55.39       56.06      1.26 o
  -4   9   4       29.00       27.44      1.18 o
  -3   9   4       17.69       16.83      0.75 o
  -2   9   4       63.45       64.78      1.76 o
  -1   9   4      135.19      135.47      1.64 o
   0   9   4       81.19       76.50      1.14 o
   1   9   4       80.12       80.78      1.17 o
   2   9   4      105.00       97.23      1.24 o
   3   9   4       96.51       95.54      1.27 o
   4   9   4       76.84       83.20      1.68 o
   5   9   4        4.85        5.58      0.70 o
   6   9   4       44.01       44.57      1.65 o
  -6  10   4        3.06        3.17      0.61 o
  -5  10   4       27.42       27.36      0.71 o
  -4  10   4        8.53        8.49      0.81 o
  -3  10   4       99.58       97.30      1.52 o
  -2  10   4       98.46       95.08      1.91 o
  -1  10   4       18.10       17.05      0.74 o
   0  10   4       30.39       31.46      0.84 o
   1  10   4       52.96       49.43      1.13 o
   2  10   4      131.19      120.93      1.54 o
   3  10   4       97.13      101.09      1.18 o
   4  10   4       17.28       15.68      0.60 o
   5  10   4        5.67        4.39      0.62 o
  -6  11   4        0.86        1.23      0.71 o
  -5  11   4       10.45       10.42      0.49 o
  -4  11   4       48.40       50.49      1.21 o
  -3  11   4       73.85       73.81      1.50 o
  -2  11   4       14.68       11.84      0.62 o
  -1  11   4       97.53       94.08      1.66 o
   0  11   4       57.33       55.75      1.05 o
   1  11   4       63.87       55.23      1.32 o
   2  11   4       24.18       24.79      0.72 o
   3  11   4        6.50        8.05      0.44 o
   4  11   4        5.92        6.13      0.61 o
   5  11   4       15.71       18.60      1.44 o
  -5  12   4        4.96        5.14      0.40 o
  -4  12   4       85.47       89.43      1.31 o
  -3  12   4        8.20        8.59      0.61 o
  -2  12   4        1.40        1.22      0.45 o
  -1  12   4       20.78       23.44      1.03 o
   0  12   4      156.75      156.64      2.10 o
   1  12   4       80.24       80.04      1.68 o
   2  12   4       30.69       33.04      0.96 o
   3  12   4       10.84        8.77      0.45 o
   4  12   4        0.46        0.35      0.38 o
  -5  13   4        3.84        3.99      0.87 o
  -4  13   4        4.86        4.71      0.42 o
  -3  13   4      120.39      124.19      1.55 o
  -2  13   4      127.95      130.40      1.81 o
  -1  13   4       17.98       18.23      0.75 o
   0  13   4       32.84       41.66      1.23 o
   1  13   4       17.31       14.19      0.84 o
   2  13   4       38.41       40.00      1.01 o
   3  13   4       16.73       17.23      0.54 o
   4  13   4       11.75       11.57      0.89 o
  -4  14   4       17.65       17.51      0.73 o
  -3  14   4       19.09       20.24      0.75 o
  -2  14   4        4.74        6.34      0.54 o
  -1  14   4       63.07       61.07      1.40 o
   0  14   4       21.68       22.03      0.84 o
   1  14   4       16.22       16.84      0.74 o
   2  14   4        3.28        5.05      0.49 o
   3  14   4       18.30       22.34      0.52 o
  -3  15   4       19.29       19.57      1.39 o
  -2  15   4        3.04        3.58      0.40 o
  -1  15   4       16.10       17.52      0.72 o
   0  15   4        0.21        0.13      0.51 o
   1  15   4        8.59        8.71      0.46 o
   2  15   4        4.27        3.64      0.41 o
  -2  16   4       12.87       11.93      1.03 o
  -1  16   4       10.24        9.23      0.56 o
   0  16   4        1.93        1.43      0.40 o
   1  16   4        5.57        4.76      0.90 o
  -2 -15   5       10.00        9.26      0.89 o
  -1 -15   5        0.58        0.31      0.44 o
   0 -15   5        5.75        2.29      1.89 o
   1 -15   5        2.13        1.20      0.93 o
  -3 -14   5        6.15        0.00      0.73 o
  -2 -14   5        1.32        0.56      0.83 o
  -1 -14   5        7.28        0.48      0.95 o
   0 -14   5        5.89        4.87      1.17 o
   1 -14   5       24.70       19.88      1.59 o
  -2 -13   5        6.84        0.32      1.04 o
  -1 -13   5       18.62       13.26      7.20 o
   0 -13   5        1.86        1.09      1.11 o
   1 -13   5        8.28        7.30      1.48 o
   2 -13   5       26.06       25.97      2.57 o
   3 -13   5        2.57        1.31      0.53 o
  -4 -12   5        0.09       -0.07      0.60 o
  -3 -12   5        4.64        5.09      1.04 o
  -2 -12   5       40.10       20.22      2.01 o
   0 -12   5       26.68       25.93      2.06 o
   1 -12   5        0.20        0.53      0.73 o
   2 -12   5        8.98        6.93      0.85 o
   3 -12   5        2.29        1.84      0.67 o
   4 -12   5        0.28        0.18      0.65 o
  -5 -11   5        2.78        2.64      0.79 o
  -4 -11   5       16.68       17.53      1.10 o
  -3 -11   5       48.98       51.25      7.75 o
  -2 -11   5       78.94       71.32      4.75 o
  -1 -11   5       83.66       74.47      3.10 o
   0 -11   5       19.85       14.55      1.10 o
   1 -11   5       32.62       31.50      1.32 o
   2 -11   5        1.67        1.18      0.66 o
   3 -11   5       10.18        9.36      0.88 o
   4 -11   5        0.00       -0.14      0.54 o
  -5 -10   5       22.78       22.38      1.06 o
  -4 -10   5       49.82       49.58      2.30 o
  -3 -10   5       90.28       92.91      2.38 o
  -2 -10   5       23.50       21.08      1.31 o
  -1 -10   5      108.03      106.48      5.60 o
   0 -10   5      189.04      184.84      3.67 o
   1 -10   5       16.66       17.90      0.99 o
   2 -10   5       35.58       34.23      1.35 o
   3 -10   5       11.75        6.79      1.08 o
   4 -10   5        5.82        4.51      0.69 o
   5 -10   5        4.50        6.30      1.14 o
  -6  -9   5       19.46       18.99      1.22 o
  -5  -9   5       14.58       15.41      1.37 o
  -4  -9   5       25.27       22.99      2.67 o
  -3  -9   5       94.71       98.67      2.89 o
  -2  -9   5      152.39      153.91      2.86 o
  -1  -9   5        3.66        2.43      0.67 o
   0  -9   5        3.06        3.26      0.89 o
   1  -9   5      211.23      198.93      4.13 o
   2  -9   5       63.80       68.06      2.59 o
   3  -9   5       18.51       16.63      1.48 o
   4  -9   5       33.20       35.69      1.43 o
   5  -9   5        2.40        1.87      0.55 o
  -6  -8   5       43.73       43.01      1.83 o
  -5  -8   5       40.48       41.92      1.50 o
  -4  -8   5       31.59       34.37      1.56 o
  -3  -8   5        6.99        8.61      1.30 o
  -2  -8   5      100.65      107.42      2.28 o
  -1  -8   5       61.79       61.46      1.36 o
   0  -8   5       78.79       81.41      1.44 o
   1  -8   5      204.37      206.01      2.45 o
   2  -8   5      133.10      132.08      2.93 o
   3  -8   5       14.04       17.63      1.25 o
   4  -8   5       27.09       26.60      2.21 o
   5  -8   5       18.42       20.22      1.03 o
  -6  -7   5       28.46       28.94      1.91 o
  -5  -7   5       67.87       73.54      1.99 o
  -4  -7   5       13.66       14.12      0.80 o
  -3  -7   5       13.32       13.65      0.69 o
  -2  -7   5       56.65       59.75      2.87 o
  -1  -7   5        7.21        8.07      0.73 o
   0  -7   5      124.28      121.09      1.61 o
   1  -7   5        0.97        0.48      0.62 o
   2  -7   5      159.11      155.58      3.87 o
   3  -7   5      110.90      110.33      2.59 o
   4  -7   5       80.37       85.25      2.19 o
   5  -7   5        2.56        3.32      0.98 o
  -6  -6   5       11.95        9.32      0.81 o
  -5  -6   5       18.40       17.61      0.93 o
  -4  -6   5       22.29       24.14      0.94 o
  -3  -6   5       40.48       40.84      0.91 o
  -2  -6   5       71.02       79.14      2.76 o
  -1  -6   5      183.46      190.58      5.99 o
   0  -6   5       33.35       35.81      0.79 o
   1  -6   5       40.71       38.59      1.11 o
   2  -6   5       96.32       91.29      1.60 o
   3  -6   5       93.07      100.09      2.23 o
   4  -6   5       11.77       10.74      0.88 o
   5  -6   5       12.45       12.89      1.63 o
   6  -6   5       11.15       10.52      0.91 o
  -7  -5   5        0.67        0.86      0.65 o
  -6  -5   5        6.47        6.15      0.73 o
  -5  -5   5        7.30        7.47      0.72 o
  -4  -5   5       53.89       58.66      1.33 o
  -3  -5   5      111.16      115.76      2.21 o
  -2  -5   5       31.89       32.11      1.33 o
  -1  -5   5       20.24       19.33      0.73 o
   0  -5   5       82.77       79.40      1.71 o
   1  -5   5       88.11       92.90      1.35 o
   2  -5   5       82.44       83.46      1.43 o
   3  -5   5       37.83       44.75      1.89 o
   4  -5   5       83.81       86.83      2.39 o
   5  -5   5        9.51       10.08      0.79 o
   6  -5   5        9.09       10.36      0.87 o
  -7  -4   5        3.41        2.71      0.72 o
  -6  -4   5        5.87        5.83      0.64 o
  -5  -4   5       15.73       16.00      0.90 o
  -4  -4   5        0.14       -0.16      0.41 o
  -3  -4   5       29.10       26.46      0.76 o
  -2  -4   5       12.09       12.35      0.54 o
  -1  -4   5       57.30       62.30      1.07 o
   0  -4   5      209.63      217.34      3.54 o
   1  -4   5       26.01       29.27      0.82 o
   2  -4   5       24.89       22.95      1.30 o
   3  -4   5       34.09       37.49      1.70 o
   4  -4   5       57.19       58.68      2.06 o
   5  -4   5       46.90       46.72      1.69 o
   6  -4   5       12.65       11.89      2.97 o
  -7  -3   5       12.83        9.84      1.01 o
  -6  -3   5        0.43        0.30      0.45 o
  -5  -3   5        4.95        4.53      0.55 o
  -4  -3   5       26.07       28.35      0.92 o
  -3  -3   5       23.04       25.12      0.76 o
  -2  -3   5       66.66       73.55      1.01 o
  -1  -3   5       13.79       15.43      0.62 o
   0  -3   5       82.52       93.02      2.03 o
   1  -3   5      103.02      100.85      1.95 o
   2  -3   5       66.60       61.42      1.49 o
   3  -3   5       27.48       25.27      1.50 o
   4  -3   5       37.75       38.56      1.73 o
   5  -3   5       25.65       26.57      3.63 o
   6  -3   5       18.53       14.87      1.37 o
  -7  -2   5        7.64        7.38      0.95 o
  -6  -2   5        3.21        3.26      0.72 o
  -5  -2   5       72.79       76.40      1.45 o
  -4  -2   5       85.67       87.23      1.80 o
  -3  -2   5       16.68       16.84      0.60 o
  -2  -2   5        2.23        2.20      0.39 o
  -1  -2   5      175.51      195.90      2.78 o
   0  -2   5        1.69        2.13      0.42 o
   1  -2   5       67.70       66.87      1.47 o
   2  -2   5       41.45       38.31      1.16 o
   3  -2   5       80.37       80.02      2.93 o
   4  -2   5       76.79       81.78      4.61 o
   5  -2   5       52.16       58.64      2.89 o
   6  -2   5       29.56       31.93      1.85 o
  -7  -1   5       18.66       15.21      1.14 o
  -6  -1   5        4.31        4.23      0.50 o
  -5  -1   5        5.93        6.20      0.51 o
  -4  -1   5        1.50        1.77      0.55 o
  -3  -1   5      251.47      258.35      6.13 o
  -2  -1   5      120.54      122.37      2.88 o
  -1  -1   5      207.77      214.52      3.73 o
   0  -1   5       11.23       11.99      0.61 o
   1  -1   5      159.52      172.11      1.85 o
   2  -1   5        7.87        7.45      0.51 o
   3  -1   5       96.71      101.31      2.89 o
   4  -1   5       58.19       58.52      3.07 o
   5  -1   5       26.37       26.63      2.23 o
   6  -1   5       95.08      105.60      3.05 o
  -7   0   5       13.53        0.90      0.77 o
  -6   0   5        6.09        3.72      0.50 o
  -5   0   5       78.17       78.08      1.71 o
  -4   0   5        0.37        0.03      0.49 o
  -3   0   5      205.02      217.58      4.29 o
  -2   0   5      169.87      156.66      2.59 o
  -1   0   5       83.98       86.86      2.00 o
   0   0   5       19.77       22.63      0.86 o
   1   0   5        2.77        3.44      0.48 o
   2   0   5        1.87        2.37      0.47 o
   3   0   5      139.22      137.38      2.05 o
   4   0   5       66.60       64.99      2.03 o
   5   0   5       56.45       54.45      2.82 o
   6   0   5        0.60        0.73      1.04 o
  -7   1   5       18.83       14.81      1.20 o
  -6   1   5        4.38        5.17      0.64 o
  -5   1   5        5.80        6.20      0.70 o
  -4   1   5        1.49        2.29      0.59 o
  -3   1   5      254.06      258.02      5.73 o
  -2   1   5      119.58      118.13      2.23 o
  -1   1   5      209.09      219.94      5.06 o
   0   1   5       11.18       11.52      0.71 o
   1   1   5      158.14      165.95      2.60 o
   2   1   5        7.99        8.80      0.58 o
   3   1   5       96.03      104.30      1.83 o
   4   1   5       57.87       56.50      1.95 o
   5   1   5       26.33       21.27      1.90 o
   6   1   5       95.13      115.90      3.23 o
  -7   2   5        7.81        6.17      1.21 o
  -6   2   5        3.34        3.20      0.57 o
  -5   2   5       73.39       74.21      2.01 o
  -4   2   5       86.62       89.40      2.12 o
  -3   2   5       16.94       18.01      0.81 o
  -2   2   5        2.34        2.05      0.35 o
  -1   2   5      174.86      188.73      4.05 o
   0   2   5        1.76        2.04      0.42 o
   1   2   5       67.24       64.57      1.07 o
   2   2   5       41.07       37.61      1.18 o
   3   2   5       81.01       77.31      2.22 o
   4   2   5       76.58       77.13      2.25 o
   5   2   5       51.86       51.72      2.81 o
   6   2   5       29.34       36.40      1.90 o
  -7   3   5       12.88       10.98      0.70 o
  -6   3   5        0.43        1.02      0.49 o
  -5   3   5        5.08        5.25      0.71 o
  -4   3   5       25.98       28.32      1.07 o
  -3   3   5       22.53       24.73      0.66 o
  -2   3   5       68.18       73.01      1.02 o
  -1   3   5       14.29       14.69      0.46 o
   0   3   5       81.83       89.13      1.38 o
   1   3   5      103.39       99.91      1.72 o
   2   3   5       66.67       59.23      1.28 o
   3   3   5       27.64       25.31      0.98 o
   4   3   5       38.19       40.11      1.49 o
   5   3   5       25.87       28.10      1.79 o
   6   3   5       18.54       22.51      1.59 o
  -7   4   5        3.33        3.01      0.52 o
  -6   4   5        5.95        6.29      0.62 o
  -5   4   5       15.94       15.31      0.90 o
  -4   4   5        0.16        0.89      0.50 o
  -3   4   5       29.65       28.71      1.01 o
  -2   4   5       12.11       11.73      0.59 o
  -1   4   5       56.15       57.46      0.75 o
   0   4   5      208.95      212.68      4.80 o
   1   4   5       25.45       29.07      0.89 o
   2   4   5       25.07       23.98      0.88 o
   3   4   5       33.95       38.41      1.15 o
   4   4   5       56.52       59.03      1.25 o
   5   4   5       47.66       47.73      1.67 o
   6   4   5       12.72       11.35      2.61 o
  -7   5   5        0.68        0.73      0.64 o
  -6   5   5        6.47        6.74      1.22 o
  -5   5   5        7.31        8.67      0.64 o
  -4   5   5       53.86       56.52      1.13 o
  -3   5   5      112.83      120.14      1.31 o
  -2   5   5       31.84       32.24      0.77 o
  -1   5   5       20.43       18.25      0.47 o
   0   5   5       82.82       75.65      1.09 o
   1   5   5       87.60       93.72      1.33 o
   2   5   5       82.09       82.59      1.47 o
   3   5   5       37.26       43.38      1.58 o
   4   5   5       83.84       88.06      1.86 o
   5   5   5        9.46        9.20      0.96 o
   6   5   5        9.05        8.49      1.81 o
  -6   6   5       12.24        9.76      0.84 o
  -5   6   5       18.48       18.60      1.01 o
  -4   6   5       22.29       22.77      0.81 o
  -3   6   5       39.71       42.04      0.82 o
  -2   6   5       70.32       73.88      1.30 o
  -1   6   5      182.93      186.82      1.66 o
   0   6   5       33.54       33.84      0.78 o
   1   6   5       40.80       37.00      0.95 o
   2   6   5       96.30       89.85      1.31 o
   3   6   5       92.79       98.67      2.53 o
   4   6   5       11.82       11.74      0.97 o
   5   6   5       12.53       13.74      0.97 o
   6   6   5       11.22        5.70      0.75 o
  -6   7   5       28.69       29.94      1.15 o
  -5   7   5       68.73       74.60      1.22 o
  -4   7   5       13.99       14.98      0.71 o
  -3   7   5       13.62       15.10      0.67 o
  -2   7   5       56.84       57.58      1.10 o
  -1   7   5        7.44        7.13      0.58 o
   0   7   5      124.02      116.46      1.85 o
   1   7   5        0.91        0.51      0.43 o
   2   7   5      159.03      158.60      1.51 o
   3   7   5      110.51      114.79      1.91 o
   4   7   5       79.74       83.32      2.86 o
   5   7   5        2.57        3.50      0.81 o
  -6   8   5       43.60       43.00      2.17 o
  -5   8   5       40.73       42.63      1.07 o
  -4   8   5       31.79       35.00      0.86 o
  -3   8   5        7.27        8.09      0.59 o
  -2   8   5      100.17      104.50      1.77 o
  -1   8   5       61.13       58.36      1.20 o
   0   8   5       78.57       80.32      1.36 o
   1   8   5      203.19      201.44      2.32 o
   2   8   5      133.36      139.44      1.45 o
   3   8   5       13.64       18.30      0.77 o
   4   8   5       26.73       28.37      1.49 o
   5   8   5       18.56       20.40      1.10 o
  -6   9   5       19.26       20.35      1.26 o
  -5   9   5       14.08       12.28      0.56 o
  -4   9   5       25.64       27.14      0.76 o
  -3   9   5       94.55       98.57      1.40 o
  -2   9   5      152.10      157.44      1.78 o
  -1   9   5        3.79        3.16      0.55 o
   0   9   5        2.86        3.82      0.59 o
   1   9   5      210.74      202.78      1.75 o
   2   9   5       63.85       68.14      1.06 o
   3   9   5       18.51       17.39      0.65 o
   4   9   5       33.44       36.39      2.42 o
   5   9   5        2.39        2.03      0.49 o
  -5  10   5       22.84       24.52      0.74 o
  -4  10   5       49.17       48.72      0.94 o
  -3  10   5       89.98       95.80      1.47 o
  -2  10   5       23.42       21.55      0.71 o
  -1  10   5      107.89      108.78      1.61 o
   0  10   5      188.92      188.49      3.02 o
   1  10   5       16.78       18.80      0.73 o
   2  10   5       35.06       34.94      0.83 o
   3  10   5       11.79        8.22      0.46 o
   4  10   5        5.94        4.95      0.80 o
  -5  11   5        2.83        2.67      0.56 o
  -4  11   5       16.35       16.98      0.64 o
  -3  11   5       49.32       54.34      2.56 o
  -2  11   5       78.85       77.02      1.22 o
  -1  11   5       83.70       83.97      1.41 o
   0  11   5       20.15       17.42      0.99 o
   1  11   5       32.69       32.20      0.85 o
   2  11   5        1.80        1.83      0.39 o
   3  11   5       10.29       10.80      0.49 o
   4  11   5        0.00       -0.05      0.60 o
  -4  12   5        0.09       -0.03      0.35 o
  -3  12   5        4.70        5.87      0.51 o
  -2  12   5       40.16       45.56      2.87 o
  -1  12   5       29.60       31.60      1.07 o
   0  12   5       27.31       29.90      0.98 o
   1  12   5        0.20        0.33      0.49 o
   2  12   5        9.18        8.60      0.61 o
   3  12   5        2.30        2.29      0.38 o
   4  12   5        0.29        0.92      1.03 o
  -4  13   5        7.56        8.18      0.65 o
  -3  13   5       21.12       21.67      0.76 o
  -2  13   5        6.68        8.56      0.80 o
  -1  13   5       18.85       20.31      2.64 o
   0  13   5        1.89        3.00      0.61 o
   1  13   5        8.29       10.07      0.61 o
   2  13   5       25.92       27.67      0.89 o
   3  13   5        2.57        2.84      1.15 o
  -3  14   5        6.23        6.56      0.89 o
  -2  14   5        1.29        2.01      0.50 o
  -1  14   5        7.27        5.93      0.68 o
   0  14   5        5.84        6.74      0.53 o
   1  14   5       24.59       27.18      1.46 o
   2  14   5       11.33       14.30      0.78 o
  -2  15   5       10.03       11.56      1.00 o
  -1  15   5        0.60        0.52      0.36 o
   0  15   5        5.84        6.10      1.19 o
   1  15   5        2.07        1.15      0.78 o
  -1 -13   6        1.26        0.19      0.84 o
   0 -13   6        8.87        5.20      0.94 o
   2 -13   6        8.70        8.18      0.95 o
  -2 -12   6       16.06        2.83      0.94 o
  -1 -12   6        0.23        0.33      0.70 o
   0 -12   6        3.13        1.91      0.84 o
   1 -12   6        3.71        2.28      1.74 o
   2 -12   6        5.91        6.32      0.81 o
  -4 -11   6       32.94       32.37      1.04 o
  -3 -11   6        4.99        4.34      0.85 o
  -2 -11   6       33.00       29.35      1.56 o
  -1 -11   6        7.42        4.55      0.92 o
   1 -11   6        8.59        6.28      0.93 o
   2 -11   6        4.18        6.11      1.33 o
   3 -11   6        6.39        8.08      0.88 o
  -4 -10   6        4.70        3.61      0.90 o
  -3 -10   6       10.32       12.42      1.21 o
  -2 -10   6       70.69       71.23      6.19 o
  -1 -10   6       53.78       38.25      1.79 o
   0 -10   6       16.16       10.19      1.10 o
   1 -10   6       29.97       24.10      1.76 o
   2 -10   6       14.53       13.89      1.73 o
   3 -10   6        7.26        5.73      0.91 o
   4 -10   6       12.18       12.49      2.49 o
  -5  -9   6        5.63        5.26      0.58 o
  -4  -9   6       26.44       25.74      1.66 o
  -3  -9   6       60.06       59.81      2.52 o
  -2  -9   6       21.46       25.62      1.16 o
  -1  -9   6        4.59        6.20      1.07 o
   0  -9   6        0.04        0.55      0.94 o
   1  -9   6       20.00       16.88      1.40 o
   2  -9   6        1.49        0.96      0.74 o
   3  -9   6       12.98       12.82      2.42 o
   4  -9   6        0.00       -0.25      0.58 o
  -5  -8   6        8.56        8.75      1.00 o
  -4  -8   6       39.04       36.53      2.02 o
  -3  -8   6       20.41       21.23      1.28 o
  -2  -8   6       62.18       64.98      4.89 o
  -1  -8   6      107.72      104.31      5.60 o
   0  -8   6      159.34      163.61      3.63 o
   1  -8   6        2.57        2.30      0.86 o
   2  -8   6       35.91       35.48      2.35 o
   3  -8   6        1.33        1.22      0.77 o
   4  -8   6        1.82        0.63      0.98 o
  -6  -7   6       29.20       30.36      1.40 o
  -5  -7   6       48.60       53.41      2.18 o
  -4  -7   6        7.58        5.76      1.17 o
  -3  -7   6       29.08       28.66      1.44 o
  -2  -7   6      297.54      315.50      8.81 o
  -1  -7   6       20.84       20.32      1.38 o
   0  -7   6      183.11      185.12      5.53 o
   1  -7   6       70.44       75.32      1.58 o
   2  -7   6       66.40       62.18      2.91 o
   3  -7   6        6.68        6.34      1.14 o
   4  -7   6        5.88        2.94      1.80 o
   5  -7   6        3.03        2.62      0.85 o
  -6  -6   6        0.77       -0.22      0.60 o
  -5  -6   6        2.88        2.74      0.93 o
  -4  -6   6       53.95       60.44      1.82 o
  -3  -6   6       26.63       32.86      1.06 o
  -2  -6   6       45.65       46.44      1.80 o
  -1  -6   6       37.60       39.17      1.41 o
   0  -6   6      272.70      256.37      3.74 o
   1  -6   6        2.77        2.55      0.63 o
   2  -6   6      191.03      183.59      2.61 o
   3  -6   6       52.65       55.75      3.83 o
   4  -6   6        1.17        0.64      0.88 o
   5  -6   6        4.36        4.38      1.44 o
  -6  -5   6        7.78        7.65      0.91 o
  -5  -5   6        6.26        7.52      1.01 o
  -4  -5   6       75.48       76.94      1.68 o
  -3  -5   6      178.33      190.67      2.25 o
  -2  -5   6       26.27       28.73      1.48 o
  -1  -5   6      107.29      100.38      4.01 o
   0  -5   6       53.23       54.25      1.58 o
   1  -5   6      373.63      386.41     14.60 o
   2  -5   6       46.04       46.05      1.42 o
   3  -5   6       44.78       47.47      1.91 o
   4  -5   6       32.32       31.10      3.23 o
   5  -5   6        2.33        2.28      0.54 o
  -6  -4   6       19.17       18.09      1.16 o
  -5  -4   6       24.06       26.77      1.23 o
  -4  -4   6       22.94       22.65      1.25 o
  -3  -4   6        2.30        3.85      0.48 o
  -2  -4   6      101.62      100.99      2.27 o
  -1  -4   6      712.03      759.45     12.34 o
   0  -4   6       14.46       15.20      1.09 o
   1  -4   6       70.88       67.11      1.66 o
   2  -4   6       50.58       54.60      1.50 o
   3  -4   6      102.01      104.69      2.54 o
   4  -4   6        1.99        1.69      0.99 o
   5  -4   6        1.44        0.49      0.61 o
  -6  -3   6       30.29       31.86      1.76 o
  -5  -3   6        5.99        4.69      0.81 o
  -4  -3   6        0.29        0.44      0.54 o
  -3  -3   6       67.46       72.23      1.38 o
  -2  -3   6      100.24      106.39      1.52 o
  -1  -3   6       19.45       20.52      0.79 o
   0  -3   6       99.17       97.86      2.43 o
   1  -3   6       82.22       78.05      1.50 o
   2  -3   6       23.26       23.12      0.93 o
   3  -3   6       69.69       67.52      2.60 o
   4  -3   6       34.27       35.80      1.51 o
   5  -3   6        2.96        3.65      0.62 o
  -6  -2   6        1.12        1.81      0.95 o
  -5  -2   6        8.00        8.76      0.70 o
  -4  -2   6        0.55        0.16      0.53 o
  -3  -2   6       17.83       22.54      0.85 o
  -2  -2   6       41.20       42.05      1.00 o
  -1  -2   6        1.34        0.61      0.48 o
   0  -2   6       15.11       17.13      0.77 o
   1  -2   6      121.55      119.20      1.77 o
   2  -2   6      113.16      104.84      1.92 o
   3  -2   6       21.60       21.82      2.90 o
   4  -2   6       10.17       11.58      1.74 o
   5  -2   6        1.77        1.57      1.09 o
  -6  -1   6        4.24        4.52      1.08 o
  -5  -1   6       63.52       64.54      1.50 o
  -4  -1   6       22.52       22.36      1.03 o
  -3  -1   6        8.57        7.96      0.62 o
  -2  -1   6       39.05       43.96      1.14 o
  -1  -1   6      146.34      148.96      1.92 o
   0  -1   6      170.59      170.69      5.29 o
   1  -1   6      223.18      222.59      2.59 o
   2  -1   6       32.86       35.32      1.04 o
   3  -1   6       18.63       19.84      1.44 o
   4  -1   6      111.10      124.15      3.95 o
   5  -1   6        5.15        6.54      1.34 o
  -6   0   6        6.49        7.85      0.76 o
  -5   0   6        2.81        2.45      0.68 o
  -4   0   6       16.80       18.44      0.94 o
  -3   0   6        2.39        1.27      0.53 o
  -2   0   6        0.82        1.33      0.44 o
  -1   0   6       26.74       27.48      1.00 o
   0   0   6       81.81       79.57      1.49 o
   1   0   6      178.36      176.03      3.14 o
   2   0   6      344.33      352.29      3.46 o
   3   0   6       35.46       33.23      1.20 o
   4   0   6       21.09       21.57      3.95 o
   5   0   6        0.42        1.04      1.17 o
  -6   1   6        4.36        4.48      0.69 o
  -5   1   6       63.54       65.63      1.96 o
  -4   1   6       22.13       22.24      0.85 o
  -3   1   6        8.41        8.54      0.70 o
  -2   1   6       39.33       42.63      1.00 o
  -1   1   6      146.65      146.32      1.71 o
   0   1   6      172.74      177.28      3.50 o
   1   1   6      225.48      229.51      6.04 o
   2   1   6       33.29       34.74      1.03 o
   3   1   6       18.60       18.13      0.97 o
   4   1   6      111.20      120.78      3.84 o
   5   1   6        5.07        5.12      1.23 o
  -6   2   6        1.13        1.32      0.60 o
  -5   2   6        8.11        8.65      0.91 o
  -4   2   6        0.62        0.34      0.59 o
  -3   2   6       17.43       21.01      0.95 o
  -2   2   6       41.48       43.82      2.47 o
  -1   2   6        1.50        0.81      0.49 o
   0   2   6       15.62       16.10      0.71 o
   1   2   6      121.11      119.22      2.88 o
   2   2   6      113.42      107.27      2.18 o
   3   2   6       21.41       21.80      1.56 o
   4   2   6        9.98       10.59      1.02 o
   5   2   6        1.78        1.14      0.62 o
  -6   3   6       30.64       31.00      1.18 o
  -5   3   6        5.86        4.79      1.22 o
  -4   3   6        0.32        0.29      0.54 o
  -3   3   6       66.81       75.79      1.64 o
  -2   3   6       99.90      105.39      4.53 o
  -1   3   6       19.78       19.96      0.77 o
   0   3   6       98.74       99.56      2.79 o
   1   3   6       81.90       79.04      3.23 o
   2   3   6       22.84       23.00      1.05 o
   3   3   6       69.60       63.31      2.11 o
   4   3   6       34.50       33.28      1.39 o
   5   3   6        2.88        2.61      0.62 o
  -6   4   6       19.34       21.27      1.06 o
  -5   4   6       24.08       24.96      1.44 o
  -4   4   6       23.02       25.15      1.27 o
  -3   4   6        2.20        3.97      0.53 o
  -2   4   6      101.49      101.02      3.17 o
  -1   4   6      709.41      730.48      7.57 o
   0   4   6       14.29       15.28      0.89 o
   1   4   6       71.09       65.51      1.60 o
   2   4   6       50.52       53.86      1.46 o
   3   4   6      102.30      110.12      3.27 o
   4   4   6        1.97        1.98      0.60 o
   5   4   6        1.42        0.87      0.60 o
  -6   5   6        7.76        7.87      0.68 o
  -5   5   6        6.40        6.23      0.82 o
  -4   5   6       75.80       77.31      4.47 o
  -3   5   6      178.04      193.82      2.18 o
  -2   5   6       26.06       27.83      1.18 o
  -1   5   6      106.62      102.19      1.32 o
   0   5   6       52.43       53.30      1.13 o
   1   5   6      373.49      397.20      5.08 o
   2   5   6       45.53       42.66      1.33 o
   3   5   6       45.02       46.08      1.73 o
   4   5   6       32.25       31.68      3.27 o
   5   5   6        2.28        2.09      0.76 o
  -6   6   6        0.76        0.03      0.60 o
  -5   6   6        2.81        2.76      0.67 o
  -4   6   6       54.30       60.92      2.43 o
  -3   6   6       26.31       32.02      0.90 o
  -2   6   6       46.27       46.61      1.08 o
  -1   6   6       38.29       38.37      1.27 o
   0   6   6      271.34      250.64      4.06 o
   1   6   6        2.70        2.27      0.57 o
   2   6   6      192.15      183.14      2.23 o
   3   6   6       53.19       56.85      1.62 o
   4   6   6        1.22        0.29      0.57 o
   5   6   6        4.39        3.58      0.78 o
  -6   7   6       29.36       31.10      1.37 o
  -5   7   6       47.95       54.35      1.52 o
  -4   7   6        7.35        6.86      0.92 o
  -3   7   6       28.85       29.60      0.72 o
  -2   7   6      298.83      323.35      6.21 o
  -1   7   6       20.80       20.31      0.76 o
   0   7   6      183.72      189.18      4.44 o
   1   7   6       71.34       77.81      1.62 o
   2   7   6       66.31       63.45      1.34 o
   3   7   6        6.75        6.32      0.82 o
   4   7   6        5.95        3.64      0.67 o
   5   7   6        3.01        2.23      0.73 o
  -5   8   6        8.56        7.44      0.64 o
  -4   8   6       38.96       39.90      1.46 o
  -3   8   6       20.68       22.49      0.71 o
  -2   8   6       62.47       65.63      1.42 o
  -1   8   6      106.82      108.47      2.29 o
   0   8   6      159.88      167.99      3.26 o
   1   8   6        2.64        2.71      0.59 o
   2   8   6       35.98       40.34      1.10 o
   3   8   6        1.30        0.91      0.64 o
   4   8   6        1.93        1.97      0.57 o
  -5   9   6        5.84        6.26      0.87 o
  -4   9   6       26.60       27.97      1.65 o
  -3   9   6       60.37       63.06      1.11 o
  -2   9   6       20.98       23.72      0.81 o
  -1   9   6        4.51        7.91      0.72 o
   0   9   6        0.04       -0.16      0.48 o
   1   9   6       19.97       19.04      1.11 o
   2   9   6        1.50        1.30      0.49 o
   3   9   6       13.16       13.87      0.83 o
   4   9   6        0.00       -0.19      0.47 o
  -5  10   6        8.27       10.47      0.90 o
  -4  10   6        4.68        3.71      0.46 o
  -3  10   6       10.41       11.81      0.62 o
  -2  10   6       70.03       77.68      3.51 o
  -1  10   6       54.36       48.87      4.24 o
   0  10   6       16.36       16.65      0.66 o
   1  10   6       30.13       27.66      1.84 o
   2  10   6       14.78       13.47      0.72 o
   3  10   6        7.35        7.07      0.70 o
  -3  11   6        4.87        5.09      0.72 o
  -2  11   6       33.27       35.61      1.07 o
  -1  11   6        7.19        6.05      0.89 o
   0  11   6       36.96       37.40      0.84 o
   1  11   6        8.63       10.60      1.06 o
   2  11   6        4.28        7.10      0.56 o
   3  11   6        6.39        8.00      1.43 o
  -3  12   6       23.25       22.40      1.42 o
  -2  12   6       16.18       17.01      2.48 o
  -1  12   6        0.22        0.40      0.39 o
   0  12   6        3.17        3.81      0.76 o
   1  12   6        3.86        5.70      1.31 o
   2  12   6        5.88        7.49      0.51 o
  -3  13   6        3.08        2.54      0.65 o
  -2  13   6       16.48       15.70      0.80 o
  -1  13   6        1.22        1.00      0.47 o
   0  13   6        8.90        5.81      0.82 o
   1  13   6        5.20        5.52      0.59 o
   2  13   6        8.71        0.24      0.68 o
   0  14   6        6.26        5.29      3.62 o
  -1 -11   7        5.52        0.82      0.82 o
   0 -11   7        0.91        0.20      0.67 o
   1 -11   7        2.63        0.95      0.66 o
  -3 -10   7        5.51        3.34      0.63 o
  -2 -10   7        6.44        5.49      1.62 o
  -1 -10   7        0.78        0.97      0.69 o
   0 -10   7        9.29        3.61      1.05 o
   1 -10   7        8.64        3.37      1.19 o
   2 -10   7       14.03        3.80      0.92 o
  -4  -9   7       34.42       34.23      1.46 o
  -3  -9   7        1.03        1.71      0.58 o
  -2  -9   7       37.27       31.32      4.96 o
  -1  -9   7        8.53        7.62      0.79 o
   0  -9   7       21.16       10.79      3.93 o
   1  -9   7        3.42        1.46      0.73 o
   2  -9   7        6.06        2.33      1.34 o
   3  -9   7        4.71        4.96      1.07 o
  -4  -8   7       45.94       51.48      1.92 o
  -3  -8   7       12.16       11.80      1.20 o
  -2  -8   7        5.55        5.55      0.67 o
  -1  -8   7       20.58       21.09      1.19 o
   0  -8   7        2.42        0.52      1.34 o
   1  -8   7       14.37       13.38      1.63 o
   2  -8   7        2.62        0.90      0.63 o
   3  -8   7       12.72       14.79      1.38 o
  -5  -7   7       20.01       19.49      1.13 o
  -4  -7   7        1.94        2.07      0.83 o
  -3  -7   7       14.27       13.41      4.19 o
  -2  -7   7      101.44      109.85      2.09 o
  -1  -7   7       63.19       67.61      2.16 o
   0  -7   7        1.74        2.19      0.82 o
   1  -7   7       21.26       18.87      1.87 o
   2  -7   7       25.32       24.89      4.66 o
   3  -7   7        4.86        5.14      1.92 o
  -5  -6   7        3.91        5.05      0.76 o
  -4  -6   7       14.34       15.95      1.37 o
  -3  -6   7       18.80       19.24      1.62 o
  -2  -6   7        1.99        0.97      0.53 o
  -1  -6   7       40.01       45.48      1.77 o
   0  -6   7       35.24       30.99      1.26 o
   1  -6   7        2.75        2.84      0.55 o
   2  -6   7        7.24        8.30      1.01 o
   3  -6   7        0.87        0.99      0.57 o
   4  -6   7        1.26        0.98      0.56 o
  -5  -5   7       42.45       44.41      1.77 o
  -4  -5   7       55.61       56.17      1.62 o
  -3  -5   7      118.19      126.90      2.47 o
  -2  -5   7       35.02       29.77      1.44 o
  -1  -5   7       11.99       14.01      1.01 o
   0  -5   7       20.61       20.72      1.14 o
   1  -5   7       28.51       26.01      1.26 o
   2  -5   7       10.63       12.19      0.82 o
   3  -5   7        3.93        2.84      0.88 o
   4  -5   7        2.76        0.69      0.81 o
  -5  -4   7       54.87       55.30      1.88 o
  -4  -4   7       27.57       27.65      1.22 o
  -3  -4   7       34.23       35.66      1.11 o
  -2  -4   7      105.47       95.33     10.59 o
  -1  -4   7      192.30      190.28      8.26 o
   0  -4   7       43.67       46.65      1.29 o
   1  -4   7       13.26       13.77      0.75 o
   2  -4   7       25.82       30.04      1.31 o
   3  -4   7       29.73       34.54      1.43 o
   4  -4   7        6.84        5.80      1.20 o
  -5  -3   7       34.37       32.44      1.16 o
  -4  -3   7        1.80        1.25      0.61 o
  -3  -3   7      122.15      120.07      2.50 o
  -2  -3   7       13.45       10.46      0.80 o
  -1  -3   7       11.61        9.97      1.61 o
   0  -3   7      244.74      243.95      7.75 o
   1  -3   7       82.30       80.25      2.14 o
   2  -3   7       22.47       23.65      1.29 o
   3  -3   7        0.19        0.58      1.18 o
   4  -3   7        7.35        6.57      1.17 o
  -6  -2   7        9.93        6.89      0.81 o
  -5  -2   7        4.63        3.65      0.56 o
  -4  -2   7       22.87       21.10      0.88 o
  -3  -2   7       67.39       71.67      1.87 o
  -2  -2   7        7.12        6.76      0.72 o
  -1  -2   7      163.69      165.34      7.43 o
   0  -2   7      270.79      275.77      3.94 o
   1  -2   7       35.82       36.64      1.15 o
   2  -2   7       24.80       21.89      0.99 o
   3  -2   7       19.42       14.73      4.60 o
  -6  -1   7        4.18        3.30      0.69 o
  -5  -1   7        4.36        5.50      0.69 o
  -4  -1   7       13.16       15.42      0.81 o
  -3  -1   7       43.89       47.85      1.13 o
  -2  -1   7      151.23      158.39      2.35 o
  -1  -1   7       86.95       90.21      2.21 o
   0  -1   7       25.94       21.54      2.39 o
   1  -1   7       56.92       60.33      1.64 o
   2  -1   7       89.07       80.56      1.68 o
   3  -1   7        4.67        4.35      0.85 o
  -6   0   7        1.40        0.42      0.56 o
  -5   0   7       47.33       48.54      1.45 o
  -4   0   7        3.61        2.58      0.52 o
  -3   0   7       39.44       43.15      1.08 o
  -2   0   7       19.12       17.01      1.27 o
  -1   0   7       81.97       82.30      2.35 o
   0   0   7      137.40      147.94      3.29 o
   1   0   7        1.48        1.59      0.63 o
   2   0   7        0.06        0.08      0.57 o
   3   0   7       43.05       37.87      1.48 o
   4   0   7        0.06       -0.56      0.65 o
  -6   1   7        4.24        3.42      0.71 o
  -5   1   7        4.25        3.84      0.69 o
  -4   1   7       12.91       13.53      1.21 o
  -3   1   7       43.97       48.89      1.14 o
  -2   1   7      152.17      159.33      3.56 o
  -1   1   7       87.74       95.09      2.25 o
   0   1   7       25.83       26.83      1.23 o
   1   1   7       57.04       61.25      1.38 o
   2   1   7       88.79       84.20      2.00 o
   3   1   7        4.50        4.37      1.16 o
   4   1   7       20.54       14.58      0.92 o
  -6   2   7        9.91       10.03      0.91 o
  -5   2   7        4.57        4.28      0.67 o
  -4   2   7       22.63       21.03      1.16 o
  -3   2   7       67.14       72.44      2.40 o
  -2   2   7        7.13        5.91      0.76 o
  -1   2   7      163.33      163.81      4.53 o
   0   2   7      270.06      270.47      2.73 o
   1   2   7       35.40       38.65      1.17 o
   2   2   7       24.57       22.90      0.99 o
   3   2   7       19.30       17.75      1.91 o
   4   2   7       14.74        9.45      1.40 o
  -5   3   7       34.48       35.34      1.24 o
  -4   3   7        1.72        0.75      0.64 o
  -3   3   7      122.76      121.04      2.95 o
  -2   3   7       13.61       12.17      0.83 o
  -1   3   7       11.44       11.57      0.81 o
   0   3   7      244.10      247.39      2.58 o
   1   3   7       82.73       82.36      1.56 o
   2   3   7       21.99       23.87      0.90 o
   3   3   7        0.22        0.17      0.64 o
   4   3   7        7.30        5.12      0.77 o
  -5   4   7       54.64       59.27      1.52 o
  -4   4   7       27.65       27.33      1.25 o
  -3   4   7       34.76       37.57      1.16 o
  -2   4   7      104.60       98.42      6.12 o
  -1   4   7      193.02      183.83      1.96 o
   0   4   7       43.83       44.99      1.21 o
   1   4   7       13.13       14.39      0.81 o
   2   4   7       26.27       30.39      1.49 o
   3   4   7       30.03       34.71      1.11 o
   4   4   7        6.85        5.06      0.91 o
  -5   5   7       41.95       41.54      1.79 o
  -4   5   7       55.00       57.35      2.17 o
  -3   5   7      116.99      128.09      4.46 o
  -2   5   7       34.77       33.16      1.02 o
  -1   5   7       12.09       13.43      0.75 o
   0   5   7       20.86       20.85      0.90 o
   1   5   7       28.73       29.56      0.98 o
   2   5   7       10.88       11.79      0.69 o
   3   5   7        4.02        4.03      0.78 o
   4   5   7        2.65        2.34      0.76 o
  -5   6   7        3.96        4.50      0.54 o
  -4   6   7       14.55       14.61      1.28 o
  -3   6   7       18.93       18.44      0.83 o
  -2   6   7        1.92        1.60      0.51 o
  -1   6   7       40.39       41.39      3.31 o
   0   6   7       34.93       31.75      1.69 o
   1   6   7        2.70        1.65      0.71 o
   2   6   7        7.22        9.71      0.70 o
   3   6   7        0.91        0.97      0.56 o
   4   6   7        1.25        0.36      0.67 o
  -5   7   7       20.00       20.37      1.14 o
  -4   7   7        1.87        2.06      0.85 o
  -3   7   7       14.17       15.37      2.69 o
  -2   7   7      100.69      109.82      2.07 o
  -1   7   7       63.31       68.21      3.22 o
   0   7   7        1.72        1.41      0.52 o
   1   7   7       21.27       21.46      1.13 o
   2   7   7       25.16       30.01      0.98 o
   3   7   7        4.87        6.36      0.67 o
  -4   8   7       45.96       49.13      1.87 o
  -3   8   7       12.20       10.27      0.75 o
  -2   8   7        5.35        5.78      0.71 o
  -1   8   7       20.78       23.83      1.77 o
   0   8   7        2.49        1.18      0.56 o
   1   8   7       13.92       16.75      0.96 o
   2   8   7        2.60        2.16      0.49 o
   3   8   7       12.55       12.66      1.20 o
  -4   9   7       34.40       35.87      1.49 o
  -3   9   7        1.03        1.55      0.78 o
  -2   9   7       37.71       38.24      2.28 o
  -1   9   7        8.49        8.63      1.23 o
   0   9   7       20.95       25.88      6.34 o
   1   9   7        3.51        3.13      1.02 o
   2   9   7        6.02        6.31      1.66 o
   3   9   7        4.69        4.00      0.72 o
  -3  10   7        5.42        3.99      0.77 o
  -2  10   7        6.68        7.75      1.13 o
  -1  10   7        0.79        1.19      0.65 o
   0  10   7        9.35       11.27      3.22 o
   1  10   7        8.49        9.65      2.84 o
   2  10   7       14.12        0.44      0.80 o
  -2  11   7       13.70       15.69      0.73 o
  -1  11   7        5.61        2.24      0.90 o
   0  11   7        0.92        1.26      1.19 o
   1  11   7        2.66        4.01      1.17 o
  -1  12   7        2.85        0.87      1.06 o
   0  12   7        5.02        5.36      3.42 o
  -1  -9   8        9.62        2.34      0.87 o
   0  -9   8        1.48        0.33      0.84 o
  -2  -8   8        6.55        4.55      0.70 o
  -1  -8   8        6.27        6.36      0.77 o
   0  -8   8        6.74        1.82      1.01 o
   1  -8   8        9.68        2.17      0.88 o
  -3  -7   8        9.96        8.72      0.89 o
  -2  -7   8        0.51        0.65      0.68 o
  -1  -7   8        1.48        1.11      0.52 o
   0  -7   8        1.79        0.39      0.80 o
   1  -7   8       18.17        6.26      1.09 o
   2  -7   8        0.36        0.13      0.80 o
  -3  -6   8       18.04       15.53      1.18 o
  -2  -6   8        7.10        7.02      1.01 o
  -1  -6   8       20.98       17.17      3.02 o
   0  -6   8        5.29        4.96      1.37 o
   1  -6   8        8.02        8.25      1.41 o
   2  -6   8       12.29        4.02      0.92 o
  -4  -5   8        5.57        4.61      0.71 o
  -3  -5   8       71.59       70.29      2.34 o
  -2  -5   8       30.52       23.27      5.51 o
  -1  -5   8        3.75        3.14      1.65 o
   0  -5   8        5.96        7.19      1.59 o
   1  -5   8        7.28        9.48      1.21 o
   2  -5   8        1.14        0.76      0.75 o
  -4  -4   8       42.52       41.45      1.62 o
  -3  -4   8       13.80       12.92      1.28 o
  -2  -4   8       23.30       21.79      1.74 o
  -1  -4   8        1.70        2.09      0.94 o
   0  -4   8       15.43       14.83      1.28 o
   1  -4   8        9.23       13.44      1.00 o
   2  -4   8        0.08       -0.36      0.74 o
   3  -4   8        2.92        0.84      0.89 o
  -4  -3   8        5.11        3.96      0.74 o
  -3  -3   8        8.40        8.67      0.72 o
  -2  -3   8        8.42        8.66      1.14 o
  -1  -3   8       12.23        7.35      4.50 o
   0  -3   8        3.71        2.39      0.89 o
   1  -3   8       17.86       15.86      1.00 o
   2  -3   8       11.51        8.15      2.94 o
   3  -3   8        2.27       -0.10      0.84 o
  -4  -2   8        7.88        7.05      0.62 o
  -3  -2   8       24.46       22.36      1.00 o
  -2  -2   8       14.62       18.03      1.43 o
  -1  -2   8        2.02        0.79      1.18 o
   0  -2   8       17.97       20.05      3.53 o
   1  -2   8       26.42       27.29      1.57 o
   2  -2   8       12.89        9.15      3.04 o
   3  -2   8        2.05        1.89      2.01 o
  -4  -1   8       32.93       26.33      0.96 o
  -3  -1   8        2.14        2.36      0.46 o
  -2  -1   8       14.66       10.68      4.33 o
  -1  -1   8       18.70       14.72      8.40 o
   0  -1   8       10.41        7.14      2.06 o
   1  -1   8        8.14        7.94      1.59 o
   2  -1   8        3.06        3.57      1.25 o
   3  -1   8        2.48        0.86      0.74 o
  -4   0   8       54.78       48.22      5.64 o
  -3   0   8        0.35        1.34      0.42 o
  -2   0   8       14.16       11.07      0.83 o
  -1   0   8       12.11       12.26      1.03 o
   0   0   8       25.59       24.99      1.13 o
   1   0   8        0.57        0.39      0.47 o
   2   0   8        2.63        2.10      0.66 o
   3   0   8        0.92        0.53      0.53 o
  -4   1   8       33.22       30.34      1.53 o
  -3   1   8        2.10        2.31      0.40 o
  -2   1   8       14.82       12.45      1.83 o
  -1   1   8       18.71       16.11      3.41 o
   0   1   8       10.54        7.48      1.81 o
   1   1   8        8.14        7.13      1.94 o
   2   1   8        3.08        3.76      0.73 o
   3   1   8        2.47        1.80      1.41 o
  -4   2   8        8.13        8.67      0.95 o
  -3   2   8       24.89       22.85      1.23 o
  -2   2   8       14.52       16.29      0.96 o
  -1   2   8        1.94        1.71      0.53 o
   0   2   8       18.14       21.56      3.98 o
   1   2   8       26.04       29.20      1.07 o
   2   2   8       12.59       11.53      0.97 o
   3   2   8        2.10        1.90      1.68 o
  -4   3   8        5.01        3.44      0.52 o
  -3   3   8        8.26        7.60      0.67 o
  -2   3   8        8.03        6.88      1.08 o
  -1   3   8       12.26       10.98      2.18 o
   0   3   8        3.64        3.73      0.65 o
   1   3   8       17.91       17.28      0.87 o
   2   3   8       11.45       13.34      0.95 o
   3   3   8        2.20        1.14      0.68 o
  -4   4   8       42.04       38.50      1.64 o
  -3   4   8       13.63       13.15      1.48 o
  -2   4   8       23.47       24.15      1.50 o
  -1   4   8        1.79        1.75      0.51 o
   0   4   8       15.03       14.38      1.12 o
   1   4   8        9.23       13.33      0.75 o
   2   4   8        0.07        0.57      0.71 o
   3   4   8        2.83        0.58      0.60 o
  -4   5   8        5.68        4.29      0.74 o
  -3   5   8       71.68       73.37      1.51 o
  -2   5   8       30.85       24.74      7.48 o
  -1   5   8        3.67        2.66      0.83 o
   0   5   8        5.77        6.37      1.31 o
   1   5   8        7.31        8.04      0.72 o
   2   5   8        1.22        1.41      0.79 o
  -3   6   8       18.35       13.78      1.13 o
  -2   6   8        6.96       10.42      1.03 o
  -1   6   8       21.11       14.60      6.98 o
   0   6   8        5.22        4.24      1.06 o
   1   6   8        7.96        8.95      0.83 o
   2   6   8       12.13       11.36      0.99 o
  -3   7   8       10.02        8.50      0.87 o
  -2   7   8        0.54        0.55      0.47 o
  -1   7   8        1.55        0.71      1.12 o
   0   7   8        1.82        0.98      0.64 o
   1   7   8       18.15       18.41      4.32 o
  -2   8   8        6.41        0.34      0.71 o
  -1   8   8        6.46        8.61      1.00 o
   0   8   8        6.83        1.57      0.94 o
   1   8   8        9.60        9.93      0.84 o
  -1   9   8        9.48       11.41      0.94 o
   0   9   8        1.47        1.26      0.88 o
  -2  -3   9        3.14        1.64      0.59 o
  -1  -3   9        1.15        0.77      0.45 o
   0  -3   9        4.02        3.92      0.73 o
  -2  -2   9       35.41       39.10     11.48 o
  -1  -2   9       22.13       30.25      1.43 o
   0  -2   9        9.57       12.28      0.95 o
  -2  -1   9        3.05        3.82      0.71 o
  -1  -1   9        1.55        1.72      0.68 o
   0  -1   9       10.71       14.91      1.06 o
  -2   0   9       12.27       10.80      3.02 o
  -1   0   9       13.84       12.06      6.96 o
   0   0   9        0.97        1.34      1.84 o
  -2   1   9        2.99        5.19      0.76 o
  -1   1   9        1.51        0.58      0.47 o
   0   1   9       10.48       12.91      0.97 o
  -1   2   9       22.18       29.07      1.37 o
   0   2   9        9.64       12.48      0.98 o
  -2   3   9        3.22        0.15      0.69 o
  -1   3   9        1.18        0.86      0.41 o
   0   3   9        3.97        3.30      0.68 o
  -1   4   9        5.25        0.51      0.61 o
   0   4   9        3.70        0.27      0.60 o
 
